# Supplementary material for: Termination of STING responses is mediated via ESCRT‐dependent degradation
Source: EMBO J. 2023 May 4;42(12):e112712. doi: 10.15252/embj.2022112712 (PMC10267698; doi:10.15252/embj.2022112712)
Supplement: Supplementary file 3 — Movie EV1 [file EMBJ-42-e112712-s013.zip]

Archive with 5 entries (4 files):
- Movie EV1/
- Movie EV1/Movie EV1_Untreated.mp4
- __MACOSX/Movie EV1/._Movie EV1_Untreated.mp4
- Movie EV1/Movie EV1.rtf
- __MACOSX/Movie EV1/._Movie EV1.rtf
