# Supplementary material for: Termination of STING responses is mediated via ESCRT‐dependent degradation
Source: EMBO J. 2023 May 4;42(12):e112712. doi: 10.15252/embj.2022112712 (PMC10267698; doi:10.15252/embj.2022112712)
Supplement: Supplementary file 7 — Movie EV5 [file EMBJ-42-e112712-s004.zip]

Archive with 5 entries (4 files):
- Movie EV5/
- Movie EV5/Movie EV5_DMXAA_Golgi-exit.mp4
- __MACOSX/Movie EV5/._Movie EV5_DMXAA_Golgi-exit.mp4
- Movie EV5/Movie EV5.rtf
- __MACOSX/Movie EV5/._Movie EV5.rtf
