# Supplementary material for: Termination of STING responses is mediated via ESCRT‐dependent degradation
Source: EMBO J. 2023 May 4;42(12):e112712. doi: 10.15252/embj.2022112712 (PMC10267698; doi:10.15252/embj.2022112712)
Supplement: Supplementary file 9 — Movie EV7 [file EMBJ-42-e112712-s010.zip]

Archive with 5 entries (4 files):
- Movie EV7/
- Movie EV7/Movie EV7_DMXAA_vesicle-trafficking.mp4
- __MACOSX/Movie EV7/._Movie EV7_DMXAA_vesicle-trafficking.mp4
- Movie EV7/Movie EV7.rtf
- __MACOSX/Movie EV7/._Movie EV7.rtf
