# Supplementary material for: Termination of STING responses is mediated via ESCRT‐dependent degradation
Source: EMBO J. 2023 May 4;42(12):e112712. doi: 10.15252/embj.2022112712 (PMC10267698; doi:10.15252/embj.2022112712)
Supplement: Supplementary file 10 — Source Data for Expanded View and Appendix [file EMBJ-42-e112712-s001.zip]

Archive with 115 entries (104 files):
- EV:S Figures/
- EV:S Figures/.DS_Store
- __MACOSX/EV:S Figures/._.DS_Store
- EV:S Figures/Figure EV4/
- EV:S Figures/Figure EV3/
- EV:S Figures/Figure EV5/
- EV:S Figures/Appendix Figure S2/
- EV:S Figures/Appendix Figure S3 and S4/
- EV:S Figures/Figure EV4/Figure EV4B.pdf
- __MACOSX/EV:S Figures/Figure EV4/._Figure EV4B.pdf
- EV:S Figures/Figure EV4/Figure EV4C.pdf
- __MACOSX/EV:S Figures/Figure EV4/._Figure EV4C.pdf
- EV:S Figures/Figure EV4/Figure EV4A.pdf
- __MACOSX/EV:S Figures/Figure EV4/._Figure EV4A.pdf
- EV:S Figures/Figure EV4/Figure EV4D.rtf
- __MACOSX/EV:S Figures/Figure EV4/._Figure EV4D.rtf
- EV:S Figures/Figure EV3/.DS_Store
- __MACOSX/EV:S Figures/Figure EV3/._.DS_Store
- EV:S Figures/Figure EV3/Figure EV3D/
- EV:S Figures/Figure EV3/Figure EV3C/
- EV:S Figures/Figure EV3/Figure EV3B/
- EV:S Figures/Figure EV3/Figure EV3A.pdf
- __MACOSX/EV:S Figures/Figure EV3/._Figure EV3A.pdf
- EV:S Figures/Figure EV5/Figure EV5B.xlsx
- __MACOSX/EV:S Figures/Figure EV5/._Figure EV5B.xlsx
- EV:S Figures/Figure EV5/Figure EV5C.xlsx
- __MACOSX/EV:S Figures/Figure EV5/._Figure EV5C.xlsx
- EV:S Figures/Figure EV5/Figure EV5D.xlsx
- __MACOSX/EV:S Figures/Figure EV5/._Figure EV5D.xlsx
- EV:S Figures/Figure EV5/Figure EV5E.xlsx
- __MACOSX/EV:S Figures/Figure EV5/._Figure EV5E.xlsx
- EV:S Figures/Figure EV5/Figure EV5A.pdf
- __MACOSX/EV:S Figures/Figure EV5/._Figure EV5A.pdf
- EV:S Figures/Appendix Figure S2/.DS_Store
- __MACOSX/EV:S Figures/Appendix Figure S2/._.DS_Store
- EV:S Figures/Appendix Figure S2/Appendix Figure S2A/
- EV:S Figures/Appendix Figure S2/Appendix Figure S2B/
- EV:S Figures/Appendix Figure S3 and S4/TAK243-DMXAA3h.tif
- __MACOSX/EV:S Figures/Appendix Figure S3 and S4/._TAK243-DMXAA3h.tif
- EV:S Figures/Appendix Figure S3 and S4/DMXAA30min.tif
- __MACOSX/EV:S Figures/Appendix Figure S3 and S4/._DMXAA30min.tif
- EV:S Figures/Appendix Figure S3 and S4/DMXAA3h.tif
- __MACOSX/EV:S Figures/Appendix Figure S3 and S4/._DMXAA3h.tif
- EV:S Figures/Appendix Figure S3 and S4/Untreated.tif
- __MACOSX/EV:S Figures/Appendix Figure S3 and S4/._Untreated.tif
- EV:S Figures/Appendix Figure S3 and S4/DMXAA90min.tif
- __MACOSX/EV:S Figures/Appendix Figure S3 and S4/._DMXAA90min.tif
- EV:S Figures/Figure EV3/Figure EV3D/MIP_FigureEV3D_36min.tif
- __MACOSX/EV:S Figures/Figure EV3/Figure EV3D/._MIP_FigureEV3D_36min.tif
- EV:S Figures/Figure EV3/Figure EV3D/MIP_FigureEV3D_34min.tif
- __MACOSX/EV:S Figures/Figure EV3/Figure EV3D/._MIP_FigureEV3D_34min.tif
- EV:S Figures/Figure EV3/Figure EV3D/MIP_FigureEV3D_30min.tif
- __MACOSX/EV:S Figures/Figure EV3/Figure EV3D/._MIP_FigureEV3D_30min.tif
- EV:S Figures/Figure EV3/Figure EV3D/MIP_FigureEV3D_32min.tif
- __MACOSX/EV:S Figures/Figure EV3/Figure EV3D/._MIP_FigureEV3D_32min.tif
- EV:S Figures/Figure EV3/Figure EV3D/MIP_FigureEV3D_37min.tif
- __MACOSX/EV:S Figures/Figure EV3/Figure EV3D/._MIP_FigureEV3D_37min.tif
- EV:S Figures/Figure EV3/Figure EV3D/MIP_FigureEV3D_35min.tif
- __MACOSX/EV:S Figures/Figure EV3/Figure EV3D/._MIP_FigureEV3D_35min.tif
- EV:S Figures/Figure EV3/Figure EV3D/MIP_FigureEV3D_31min.tif
- __MACOSX/EV:S Figures/Figure EV3/Figure EV3D/._MIP_FigureEV3D_31min.tif
- EV:S Figures/Figure EV3/Figure EV3D/MIP_FigureEV3D_33min.tif
- __MACOSX/EV:S Figures/Figure EV3/Figure EV3D/._MIP_FigureEV3D_33min.tif
- EV:S Figures/Figure EV3/Figure EV3C/.DS_Store
- __MACOSX/EV:S Figures/Figure EV3/Figure EV3C/._.DS_Store
- EV:S Figures/Figure EV3/Figure EV3C/FigureEV3C_10min.tif
- __MACOSX/EV:S Figures/Figure EV3/Figure EV3C/._FigureEV3C_10min.tif
- EV:S Figures/Figure EV3/Figure EV3C/MIP_FigureEV3C_10min.tif
- __MACOSX/EV:S Figures/Figure EV3/Figure EV3C/._MIP_FigureEV3C_10min.tif
- EV:S Figures/Figure EV3/Figure EV3C/FigureEV3C_5min40sec.tif
- __MACOSX/EV:S Figures/Figure EV3/Figure EV3C/._FigureEV3C_5min40sec.tif
- EV:S Figures/Figure EV3/Figure EV3C/MIP_FigureEV3C_5min40sec.tif
- __MACOSX/EV:S Figures/Figure EV3/Figure EV3C/._MIP_FigureEV3C_5min40sec.tif
- EV:S Figures/Figure EV3/Figure EV3C/MIP_FigureEV3C_15min.tif
- __MACOSX/EV:S Figures/Figure EV3/Figure EV3C/._MIP_FigureEV3C_15min.tif
- EV:S Figures/Figure EV3/Figure EV3C/FigureEV3C_15min.tif
- __MACOSX/EV:S Figures/Figure EV3/Figure EV3C/._FigureEV3C_15min.tif
- EV:S Figures/Figure EV3/Figure EV3B/.DS_Store
- __MACOSX/EV:S Figures/Figure EV3/Figure EV3B/._.DS_Store
- EV:S Figures/Figure EV3/Figure EV3B/MIP_FigureEV3B.tif
- __MACOSX/EV:S Figures/Figure EV3/Figure EV3B/._MIP_FigureEV3B.tif
- EV:S Figures/Figure EV3/Figure EV3B/FigureEV3B.tif
- __MACOSX/EV:S Figures/Figure EV3/Figure EV3B/._FigureEV3B.tif
- EV:S Figures/Appendix Figure S2/Appendix Figure S2A/MIP_FigureS2A_7min.tif
- __MACOSX/EV:S Figures/Appendix Figure S2/Appendix Figure S2A/._MIP_FigureS2A_7min.tif
- EV:S Figures/Appendix Figure S2/Appendix Figure S2A/MIP_FigureS2A_16min.tif
- __MACOSX/EV:S Figures/Appendix Figure S2/Appendix Figure S2A/._MIP_FigureS2A_16min.tif
- EV:S Figures/Appendix Figure S2/Appendix Figure S2A/FigureS2A_7min.tif
- __MACOSX/EV:S Figures/Appendix Figure S2/Appendix Figure S2A/._FigureS2A_7min.tif
- EV:S Figures/Appendix Figure S2/Appendix Figure S2A/MIP_FigureS2A_10min.tif
- __MACOSX/EV:S Figures/Appendix Figure S2/Appendix Figure S2A/._MIP_FigureS2A_10min.tif
- EV:S Figures/Appendix Figure S2/Appendix Figure S2A/FigureS2A_13min.tif
- __MACOSX/EV:S Figures/Appendix Figure S2/Appendix Figure S2A/._FigureS2A_13min.tif
- EV:S Figures/Appendix Figure S2/Appendix Figure S2A/FigureS2A_16min.tif
- __MACOSX/EV:S Figures/Appendix Figure S2/Appendix Figure S2A/._FigureS2A_16min.tif
- EV:S Figures/Appendix Figure S2/Appendix Figure S2A/MIP_FigureS2A_13min.tif
- __MACOSX/EV:S Figures/Appendix Figure S2/Appendix Figure S2A/._MIP_FigureS2A_13min.tif
- EV:S Figures/Appendix Figure S2/Appendix Figure S2A/FigureS2A_10min.tif
- __MACOSX/EV:S Figures/Appendix Figure S2/Appendix Figure S2A/._FigureS2A_10min.tif
- EV:S Figures/Appendix Figure S2/Appendix Figure S2B/MIP_FigureS2B_1-18-30.tif
- __MACOSX/EV:S Figures/Appendix Figure S2/Appendix Figure S2B/._MIP_FigureS2B_1-18-30.tif
- EV:S Figures/Appendix Figure S2/Appendix Figure S2B/MIP_FigureS2B_1-16-30.tif
- __MACOSX/EV:S Figures/Appendix Figure S2/Appendix Figure S2B/._MIP_FigureS2B_1-16-30.tif
- EV:S Figures/Appendix Figure S2/Appendix Figure S2B/MIP_FigureS2B_1-17-00.tif
- __MACOSX/EV:S Figures/Appendix Figure S2/Appendix Figure S2B/._MIP_FigureS2B_1-17-00.tif
- EV:S Figures/Appendix Figure S2/Appendix Figure S2B/MIP_FigureS2B_1-15-00.tif
- __MACOSX/EV:S Figures/Appendix Figure S2/Appendix Figure S2B/._MIP_FigureS2B_1-15-00.tif
- EV:S Figures/Appendix Figure S2/Appendix Figure S2B/MIP_FigureS2B_1-15-30.tif
- __MACOSX/EV:S Figures/Appendix Figure S2/Appendix Figure S2B/._MIP_FigureS2B_1-15-30.tif
- EV:S Figures/Appendix Figure S2/Appendix Figure S2B/MIP_FigureS2B_1-17-30.tif
- __MACOSX/EV:S Figures/Appendix Figure S2/Appendix Figure S2B/._MIP_FigureS2B_1-17-30.tif
- EV:S Figures/Appendix Figure S2/Appendix Figure S2B/MIP_FigureS2B_1-16-00.tif
- __MACOSX/EV:S Figures/Appendix Figure S2/Appendix Figure S2B/._MIP_FigureS2B_1-16-00.tif
- EV:S Figures/Appendix Figure S2/Appendix Figure S2B/MIP_FigureS2B_1-18-00.tif
- __MACOSX/EV:S Figures/Appendix Figure S2/Appendix Figure S2B/._MIP_FigureS2B_1-18-00.tif
