# Supplementary material for: Termination of STING responses is mediated via ESCRT‐dependent degradation
Source: EMBO J. 2023 May 4;42(12):e112712. doi: 10.15252/embj.2022112712 (PMC10267698; doi:10.15252/embj.2022112712)
Supplement: Supplementary file 10 — Source Data for Expanded View and Appendix [file EMBJ-42-e112712-s001.zip › EV:S Figures/Figure EV5/Figure EV5B.xlsx]

## Sheet: IL6
	Exp 1	Exp 2	Exp 3	Exp 1	Exp 2	Exp 3	Exp 1	Exp 2	Exp 3	Exp 1	Exp 2	Exp 3
	dCas9			HRS sg1			HRS sg2			HRS sg3
UT	4.59705	6.59282		8.64897	3.94842		7.27221	10.0471		10.0471	5.25457	1.47355
LPS (100ng/mL)	978.279	899.716	630.776	560.01	765.337	835.52	699.278	819.853	799.768	656.765	780.861	909.911
P3CysK4 (200ng/mL)	141.244	128.525	161.469	120.416	127.621	169.822	175.415	167.962	220.802	163.322	153.161	224.632
	Data shown as pg/mL
