# Supplementary material for: Termination of STING responses is mediated via ESCRT‐dependent degradation
Source: EMBO J. 2023 May 4;42(12):e112712. doi: 10.15252/embj.2022112712 (PMC10267698; doi:10.15252/embj.2022112712)
Supplement: Supplementary file 10 — Source Data for Expanded View and Appendix [file EMBJ-42-e112712-s001.zip › EV:S Figures/Figure EV5/Figure EV5C.xlsx]

## Sheet: TNF
	Exp 1	Exp 2	Exp 3	Exp 1	Exp 2	Exp 3	Exp 1	Exp 2	Exp 3	Exp 1	Exp 2	Exp 3
	dCas9			HRS sg1			HRS sg2			HRS sg3
UT		3.72908		0.70857				82.0439		0.70857	24.1259
LPS (100ng/mL)	1729.59	2074.65	1603.72	1654.87	2061.92	2244.99	1725.8	2032.43	1913.2	1970.17	2083.16	2182.78
P3CysK4 (200ng/mL)	433.699	526.879	511.016	457.644	529.156	529.156	533.718	547.472	575.282	538.292	601.133	610.618
	Data shown as pg/mL (Blank wells = not detected)
