# Supplementary material for: Termination of STING responses is mediated via ESCRT‐dependent degradation
Source: EMBO J. 2023 May 4;42(12):e112712. doi: 10.15252/embj.2022112712 (PMC10267698; doi:10.15252/embj.2022112712)
Supplement: Supplementary file 10 — Source Data for Expanded View and Appendix [file EMBJ-42-e112712-s001.zip › EV:S Figures/Figure EV5/Figure EV5D.xlsx]

## Sheet: Il6
	Exp 1	Exp 2	Exp 3	Exp 1	Exp 2	Exp 3	Exp 1	Exp 2	Exp 3	Exp 1	Exp 2	Exp 3
	dCas9			HRS sg1			HRS sg2			HRS sg3
-	0.000108541	9.99232e-05	0.000173512	8.11012e-05	0.000209325	0.000162385	0.000103191	0.000195938	0.000312469	0.000115081	9.91427e-05	0.000172119
H151 1ug/ml	6.00215e-05	5.99916e-05	0.000144592	9.01794e-05	8.17798e-05	0.000186653	3.39422e-05	9.23881e-05	9.57018e-05	5.34363e-05	9.04882e-05	0.000165372
H151 100ng/ml	0.000116253	9.03431e-05	0.000196842	9.96611e-05	9.87169e-05	0.000198751	0.000103042	8.74068e-05	0.000171049	8.4348e-05	0.000143784	0.000192247
	Values are displayed as 2^(-∆Ct)
