# Supplementary material for: Termination of STING responses is mediated via ESCRT‐dependent degradation
Source: EMBO J. 2023 May 4;42(12):e112712. doi: 10.15252/embj.2022112712 (PMC10267698; doi:10.15252/embj.2022112712)
Supplement: Supplementary file 10 — Source Data for Expanded View and Appendix [file EMBJ-42-e112712-s001.zip › EV:S Figures/Figure EV5/Figure EV5E.xlsx]

## Sheet: IL6
	VPS4 WT			VPS4 WT + Dox			VPS4 E228Q			VPS4 E228Q + Dox
UT	n.d.	n.d.	n.d.	n.d.	n.d.	n.d.	n.d.	n.d.	n.d.	n.d.	n.d.	n.d.
2'3'-cGAM(PS)2 10 ug/mL	33.3572	35.1401	35.8524	35.4963	36.5642	45.0835	35.8524	28.7025	26.1808	62.8391	58.9214	55.0124
	Data shown as U/mL. n.d. not detected
