# Supplementary material for: Termination of STING responses is mediated via ESCRT‐dependent degradation
Source: EMBO J. 2023 May 4;42(12):e112712. doi: 10.15252/embj.2022112712 (PMC10267698; doi:10.15252/embj.2022112712)
Supplement: Supplementary file 12 — Source Data for Figure 2 [file EMBJ-42-e112712-s008.zip]

Archive with 29 entries (26 files):
- Figure 2/
- Figure 2/Figure 2A/
- Figure 2/.DS_Store
- __MACOSX/Figure 2/._.DS_Store
- Figure 2/Figure 2F.tif
- __MACOSX/Figure 2/._Figure 2F.tif
- Figure 2/Figure 2E.xls
- __MACOSX/Figure 2/._Figure 2E.xls
- Figure 2/Figure 2C.xls
- __MACOSX/Figure 2/._Figure 2C.xls
- Figure 2/Figure 2D/
- Figure 2/Figure 2B.xlsx
- __MACOSX/Figure 2/._Figure 2B.xlsx
- Figure 2/Figure 2A/UT.tif
- __MACOSX/Figure 2/Figure 2A/._UT.tif
- Figure 2/Figure 2A/UT-composite.tif
- __MACOSX/Figure 2/Figure 2A/._UT-composite.tif
- Figure 2/Figure 2A/DMXAA12min-composite.tif
- __MACOSX/Figure 2/Figure 2A/._DMXAA12min-composite.tif
- Figure 2/Figure 2A/DMXAA12min.tif
- __MACOSX/Figure 2/Figure 2A/._DMXAA12min.tif
- Figure 2/Figure 2D/MIP_Figure2D_33min.tif
- __MACOSX/Figure 2/Figure 2D/._MIP_Figure2D_33min.tif
- Figure 2/Figure 2D/MIP_Figure2D_27min.tif
- __MACOSX/Figure 2/Figure 2D/._MIP_Figure2D_27min.tif
- Figure 2/Figure 2D/MIP_Figure2D_39min.tif
- __MACOSX/Figure 2/Figure 2D/._MIP_Figure2D_39min.tif
- Figure 2/Figure 2D/MIP_Figure2D_45min.tif
- __MACOSX/Figure 2/Figure 2D/._MIP_Figure2D_45min.tif
