# Supplementary material for: Termination of STING responses is mediated via ESCRT‐dependent degradation
Source: EMBO J. 2023 May 4;42(12):e112712. doi: 10.15252/embj.2022112712 (PMC10267698; doi:10.15252/embj.2022112712)
Supplement: Supplementary file 12 — Source Data for Figure 2 [file EMBJ-42-e112712-s008.zip › Figure 2/Figure 2E.xls]

## Sheet: Sheet1
							Mean	Standard Deviation	Mean	Standard Deviation
							Statistics On Rows of B:G	Statistics On Rows of B:G	Statistics On Rows of B:G	Statistics On Rows of B:G
2	6	4	3	7	2	3	4.16667	1.94079	4.16667	1.94079
4	9	7	8	13	5	12	9	3.03315	9	3.03315
6	10	17	13	19	12	14	14.1667	3.3116	14.1667	3.3116
8	19	19	13	20	15	17	17.1667	2.71416	17.1667	2.71416
10	19	16	19	21	11	15	16.8333	3.60093	16.8333	3.60093
12	21	18	15	18	18	12	17	3.09839	17	3.09839
14	18	12	12	17	12	10	13.5	3.20936	13.5	3.20936
16	17	15	13	12	10	8	12.5	3.27109	12.5	3.27109
18	13	11	8	9	14	8	10.5	2.58844	10.5	2.58844
20	14	14	10	11	7	11	11.1667	2.63944	11.1667	2.63944
22	15	9	7	12	9	7	9.83333	3.12517	9.83333	3.12517
24	11	12	9	12	10	15	13.1667	2.92689	11.5	2.07364
