# Supplementary material for: Termination of STING responses is mediated via ESCRT‐dependent degradation
Source: EMBO J. 2023 May 4;42(12):e112712. doi: 10.15252/embj.2022112712 (PMC10267698; doi:10.15252/embj.2022112712)
Supplement: Supplementary file 12 — Source Data for Figure 2 [file EMBJ-42-e112712-s008.zip › Figure 2/Figure 2C.xls]

## Sheet: Sheet1
	Mean	Standard Deviation
	Statistics On Rows of G:K	Statistics On Rows of G:K
0.166683	0.98911	0.0243502
0.250033	0.96788	0.0218001
0.333367	0.956766	0.0281729
0.416717	0.998165	0.0327391
0.50005	0.974509	0.031582
0.5834	0.965262	0.0311074
0.666733	0.985007	0.0303892
0.750083	0.993075	0.0318833
0.833417	0.996421	0.0429482
0.916767	1.0046	0.039165
1.0001	0.997792	0.0403595
1.08345	0.997612	0.0334706
1.16678	0.988823	0.0275563
1.25013	0.988333	0.022037
1.33347	0.979613	0.0220588
1.41682	0.988664	0.0236563
1.50015	0.991782	0.0259749
1.5835	0.993822	0.0266717
1.66683	0.98913	0.0278301
1.75018	0.989967	0.0263091
1.83352	1.00118	0.0264561
1.91687	1.00297	0.0293335
2.0002	1.00085	0.0317001
2.08355	1.003	0.0314545
2.16688	1.00279	0.0346765
2.25023	1.00184	0.034808
2.33357	1.00319	0.0402468
2.41692	1.00702	0.0434473
2.50025	1.01129	0.0448239
2.5836	1.01373	0.0426808
2.66693	1.01187	0.042769
2.75028	1.01471	0.0527967
2.83362	1.01614	0.0515173
2.91697	1.01612	0.0490578
3.0003	1.01423	0.0514578
3.08365	1.01627	0.0520983
3.16698	1.02175	0.0566493
3.25033	1.02063	0.0501219
3.33367	1.02349	0.0546926
3.41702	1.01797	0.0559771
3.50035	1.01578	0.0537143
3.5837	1.01277	0.0511596
3.66703	1.01804	0.0575594
3.75038	1.0227	0.0531357
3.83372	1.01792	0.049978
3.91707	1.02074	0.0575679
4.0004	1.01864	0.0552641
4.08375	1.01964	0.0612194
4.16708	1.01927	0.0630687
4.25043	1.01414	0.0623152
4.33377	1.01993	0.0612383
4.41712	1.02158	0.0599301
4.50045	1.01665	0.0631097
4.5838	1.01819	0.064147
4.66713	1.01707	0.0609343
4.75048	1.01845	0.0592647
4.83382	1.02179	0.0655648
4.91717	1.02083	0.0651379
5.0005	1.01811	0.0665917
5.08385	1.01827	0.0521411
5.16718	1.01407	0.0541012
5.25053	1.0132	0.0521331
5.33387	1.0176	0.0570537
5.41722	1.00824	0.0511383
5.50055	1.00287	0.0581128
5.5839	1.0024	0.0581236
5.66723	0.999016	0.0600265
5.75058	1.00046	0.0575236
5.83392	0.999432	0.0545606
5.91727	1.00287	0.0489356
6.0006	0.995683	0.0450382
6.08395	0.997226	0.0523289
6.1673	0.996761	0.0556324
6.25063	1.00364	0.0511807
6.33398	0.994434	0.0531259
6.41732	0.994073	0.0611097
6.50067	0.990433	0.0579023
6.584	0.985237	0.0676191
6.66735	0.982547	0.0695756
6.75068	0.979201	0.0632432
6.83403	0.985121	0.0677767
6.91737	0.991863	0.0709724
7.00072	0.992552	0.072916
7.08405	0.995487	0.0785196
7.1674	0.991842	0.0713678
7.25073	0.994175	0.0654741
7.33408	0.994138	0.069915
7.41742	0.993493	0.0711545
7.50077	0.990902	0.0691956
7.5841	1.00195	0.0680377
7.66745	1.00107	0.0651028
7.75078	0.999615	0.0694744
7.83413	1.00912	0.0669161
7.91747	0.999384	0.0717571
8.00082	1.00283	0.0718315
8.08415	0.998505	0.0747044
8.1675	0.991531	0.077583
8.25083	0.992911	0.073072
8.33418	0.996248	0.0779181
8.41752	0.986145	0.0794942
8.50087	0.987047	0.078779
8.5842	0.983226	0.0826588
8.66755	0.977817	0.0808853
8.75088	0.979104	0.0816561
8.83423	0.971662	0.0845477
8.91757	0.967397	0.0800662
9.00092	0.978821	0.0738858
9.08425	0.982725	0.069806
9.1676	0.981575	0.0631339
9.25093	0.986199	0.0646749
9.33428	0.980937	0.0652235
9.41762	0.977516	0.0672292
9.50097	0.979116	0.0672998
9.5843	0.981097	0.0631905
9.66765	0.977045	0.0631203
9.75098	0.977549	0.0592161
9.83433	0.990846	0.0547488
9.91767	0.989122	0.0541987
10.001	0.982207	0.0576046
10.0844	0.990051	0.0574598
10.1677	0.992169	0.056604
10.251	0.996331	0.0611406
10.3344	0.992261	0.0575271
10.4177	0.987288	0.0526315
10.5011	0.98896	0.0515321
10.5844	0.981864	0.0484142
10.6677	0.985997	0.0479462
10.7511	0.990965	0.0470094
10.8344	0.991108	0.0489016
10.9178	0.98768	0.0506162
11.0011	1.00184	0.0541246
11.0845	1.00066	0.0480025
11.1678	0.998996	0.0533652
11.2511	0.991279	0.0582605
11.3345	0.999566	0.0633725
11.4178	0.998583	0.0643167
11.5012	0.996592	0.0614674
11.5845	0.991665	0.0635401
11.6678	0.983016	0.0560745
11.7512	0.982324	0.0660598
11.8345	0.980724	0.0607618
11.9179	0.982909	0.0545395
12.0012	0.977712	0.0575373
12.0846	0.982421	0.0554202
12.1679	0.980851	0.0551142
12.2513	0.96866	0.0583782
12.3346	0.974532	0.0500827
12.4179	0.972971	0.0486871
12.5013	0.976654	0.0415682
12.5846	0.972573	0.0418937
12.6679	0.974943	0.047075
12.7513	0.976907	0.0475178
12.8346	0.971188	0.0415337
12.918	0.975444	0.0446505
13.0013	0.970321	0.0493917
13.0847	0.95798	0.0505541
13.168	0.966413	0.0528245
13.2514	0.961982	0.0523767
13.3347	0.954617	0.0555958
13.418	0.962547	0.0595765
13.5014	0.966469	0.0568875
13.5847	0.961974	0.054127
13.668	0.96548	0.0540964
13.7514	0.961656	0.0538905
13.8347	0.951683	0.0475209
13.9181	0.946527	0.0497712
14.0014	0.953113	0.0557453
14.0848	0.95533	0.0537282
14.1681	0.955883	0.0579375
14.2515	0.950957	0.0578693
14.3348	0.951221	0.0536247
14.4181	0.94535	0.0558443
14.5015	0.948062	0.0556992
14.5848	0.954762	0.0550503
14.6682	0.947716	0.0571421
14.7515	0.94587	0.0545179
14.8348	0.944057	0.0537537
14.9182	0.9423	0.0566837
15.0015	0.938213	0.0548048
15.0849	0.938805	0.0574852
15.1682	0.935477	0.0591886
15.2515	0.944418	0.0561938
15.3349	0.94154	0.0591214
15.4182	0.936146	0.0564493
15.5016	0.936379	0.0566723
15.5849	0.932993	0.0542895
15.6683	0.937121	0.0575221
15.7516	0.941793	0.0566831
15.8349	0.937916	0.0615836
15.9183	0.9353	0.0671075
16.0016	0.926614	0.0639205
16.085	0.924701	0.0625844
16.1683	0.921624	0.0652148
16.2517	0.918337	0.0647885
16.335	0.914741	0.0623409
16.4183	0.916553	0.0643473
16.5017	0.915922	0.0597441
16.585	0.909868	0.0602753
16.6684	0.912537	0.062655
16.7517	0.912922	0.0650004
16.835	0.907541	0.0633179
16.9184	0.90637	0.0598339
17.0017	0.910068	0.063013
17.0851	0.906966	0.0644145
17.1684	0.916403	0.0612474
17.2518	0.91232	0.0580369
17.3351	0.913558	0.0662914
17.4184	0.907558	0.070894
17.5018	0.906036	0.0668441
17.5851	0.907172	0.0673484
17.6684	0.903085	0.0628687
17.7518	0.898809	0.0669427
17.8351	0.905956	0.0717036
17.9185	0.90377	0.0704253
18.0018	0.903645	0.0700859
18.0852	0.893642	0.071441
18.1685	0.889202	0.0732009
18.2519	0.884644	0.0756131
18.3352	0.888022	0.0726616
18.4185	0.896434	0.0736684
18.5019	0.885526	0.0712893
18.5852	0.879619	0.073959
18.6686	0.888058	0.0691075
18.7519	0.883279	0.0734135
18.8352	0.871602	0.0778648
18.9186	0.874078	0.0739797
19.0019	0.867583	0.073515
19.0853	0.864569	0.0748019
19.1686	0.853844	0.0782962
19.252	0.865711	0.0743618
19.3353	0.860454	0.0785526
19.4186	0.864978	0.0788392
19.502	0.860283	0.0760988
19.5853	0.853779	0.0780078
19.6687	0.858341	0.0734496
19.752	0.854298	0.0747755
19.8353	0.86078	0.0709121
19.9187	0.859753	0.0753602
20.002	0.847193	0.0789198
20.0854	0.855884	0.0702132
20.1687	0.841904	0.0734019
20.2521	0.848068	0.0715752
20.3354	0.848444	0.0721998
20.4187	0.84525	0.0736001
20.5021	0.843256	0.0700226
20.5854	0.835332	0.0702396
20.6688	0.824606	0.0739312
20.7521	0.815102	0.0786402
20.8355	0.818935	0.0747975
20.9188	0.821496	0.0687698
21.0021	0.829021	0.069246
21.0855	0.829961	0.0633869
21.1688	0.828982	0.0619326
21.2522	0.825223	0.0636816
21.3355	0.824718	0.0637246
21.4188	0.816136	0.0605231
21.5022	0.815507	0.0591874
21.5855	0.818769	0.0596436
21.6689	0.821231	0.0607605
21.7522	0.82153	0.059254
21.8356	0.811119	0.0616882
21.9189	0.811798	0.0605225
22.0022	0.804091	0.0642597
22.0856	0.797799	0.0709355
22.1689	0.804101	0.0649389
22.2523	0.801634	0.0614976
22.3356	0.806851	0.0636293
22.4189	0.801755	0.0597193
22.5023	0.797036	0.0609312
22.5856	0.79773	0.0621639
22.669	0.800156	0.0662806
22.7523	0.80271	0.0611897
22.8357	0.800865	0.0636294
22.919	0.802636	0.0654054
23.0023	0.793218	0.0661735
23.0857	0.797823	0.0674378
23.169	0.790023	0.0715072
23.2523	0.778008	0.0737738
23.3357	0.782781	0.0702594
23.419	0.785484	0.067578
23.5024	0.775533	0.0710794
23.5857	0.768364	0.076133
23.6691	0.757537	0.0753055
23.7524	0.762882	0.0733587
23.8358	0.762457	0.0708049
23.9191	0.766137	0.0728305
24.0024	0.763416	0.0652481
24.0858	0.753505	0.0653957
24.1691	0.756853	0.0641793
24.2524	0.759934	0.0592051
24.3358	0.747414	0.0599866
24.4191	0.7479	0.0623045
24.5025	0.746141	0.0588204
24.5858	0.742155	0.0591367
24.6692	0.731097	0.0614378
24.7525	0.731997	0.0629174
24.8359	0.733572	0.0588779
24.9192	0.735509	0.0622039
25.0025	0.731794	0.0580888
25.0859	0.726445	0.0588643
25.1692	0.736965	0.0473954
25.2526	0.726526	0.0513514
25.3359	0.724063	0.0521354
25.4193	0.721561	0.0495181
25.5026	0.722753	0.0511314
25.5859	0.730946	0.0544438
25.6693	0.72308	0.0555336
25.7526	0.71986	0.0557717
25.836	0.711072	0.0516182
25.9193	0.71493	0.0538708
26.0026	0.722043	0.0527244
26.086	0.71886	0.0512906
26.1693	0.711288	0.0558477
26.2527	0.705599	0.0597925
26.336	0.706947	0.0557972
26.4194	0.69464	0.0574291
26.5027	0.695649	0.056241
26.586	0.700106	0.052379
26.6694	0.700674	0.0511059
26.7527	0.700754	0.0485086
26.8361	0.685645	0.0509867
26.9194	0.683495	0.0487628
27.0027	0.67264	0.0517017
27.0861	0.677319	0.0520072
27.1694	0.666778	0.0541943
27.2528	0.666833	0.0552956
27.3361	0.671455	0.0541791
27.4195	0.670565	0.0496988
27.5028	0.670953	0.050714
27.5861	0.667741	0.0485421
27.6695	0.666073	0.0490373
27.7528	0.652975	0.0462396
27.8361	0.653495	0.0475758
27.9195	0.654911	0.0463129
28.0028	0.659102	0.0469933
28.0862	0.657979	0.0508258
28.1695	0.657019	0.0500886
28.2529	0.652565	0.0468264
28.3362	0.6525	0.046731
28.4196	0.657907	0.0438656
28.5029	0.649296	0.0471777
28.5862	0.659522	0.0456145
28.6696	0.659307	0.043709
28.7529	0.654664	0.0468052
28.8362	0.649542	0.0475265
28.9196	0.649842	0.0492192
29.0029	0.644953	0.0529466
29.0863	0.642357	0.0497409
29.1696	0.643817	0.0452855
29.253	0.637898	0.0509885
29.3363	0.633864	0.048459
29.4197	0.637606	0.0523277
29.503	0.637527	0.0474568
29.5863	0.635431	0.0477285
29.6697	0.627062	0.0497231
29.753	0.627544	0.0477656
29.8364	0.630472	0.0424472
29.9197	0.625372	0.0436895
30.003	0.621881	0.0442131
30.0864	0.632787	0.0428006
30.1697	0.633237	0.0417462
30.2531	0.628346	0.0440722
30.3364	0.619448	0.0421789
30.4198	0.622554	0.0449168
30.5031	0.626154	0.0464125
30.5864	0.622111	0.0438839
30.6698	0.623692	0.0437746
30.7531	0.61328	0.0450963
30.8365	0.612881	0.0448511
30.9198	0.610573	0.0419016
31.0032	0.605264	0.0467279
31.0865	0.608343	0.0435171
31.1698	0.60848	0.0436815
31.2532	0.606763	0.042768
31.3365	0.60326	0.0425524
31.4199	0.60705	0.0433506
31.5032	0.603655	0.0399513
31.5865	0.601757	0.0420273
31.6699	0.59874	0.0443938
31.7532	0.599381	0.0432166
31.8366	0.604808	0.0418851
31.9199	0.592292	0.0400071
32.0033	0.603497	0.0412064
32.0866	0.605846	0.0400488
32.1699	0.593871	0.043953
32.2533	0.60688	0.0423297
32.3366	0.606283	0.0437636
32.42	0.592893	0.0405828
32.5033	0.600321	0.0385896
32.5866	0.597705	0.0394546
32.67	0.583522	0.0395012
32.7533	0.581653	0.0402448
32.8367	0.584778	0.0383583
32.92	0.588423	0.0320774
33.0033	0.595563	0.0317177
33.0867	0.580263	0.0318515
33.17	0.581327	0.0296758
33.2534	0.57718	0.0302938
33.3367	0.564596	0.0307459
33.4201	0.568175	0.0289628
33.5034	0.55879	0.0293817
33.5867	0.55327	0.0295505
33.6701	0.557903	0.0295825
33.7534	0.560191	0.0268019
33.8368	0.560096	0.0287348
33.9201	0.564869	0.0268427
34.0035	0.568698	0.0255261
34.0868	0.570245	0.0321759
34.1701	0.559214	0.0279269
34.2535	0.560602	0.0285964
34.3368	0.555275	0.027783
34.4201	0.557049	0.0263972
34.5035	0.557671	0.0277503
34.5868	0.555612	0.0280092
34.6702	0.555947	0.0273042
34.7535	0.553448	0.0286345
34.8369	0.557802	0.0279516
34.9202	0.568743	0.0236877
35.0035	0.566254	0.0257489
35.0869	0.562128	0.0253195
35.1702	0.566228	0.0271164
35.2536	0.553141	0.0247075
35.3369	0.551418	0.0267624
35.4203	0.55742	0.0259274
35.5036	0.555736	0.0264384
35.587	0.567926	0.0224161
35.6703	0.551871	0.0267402
35.7536	0.549907	0.0262145
35.837	0.550281	0.0282477
35.9203	0.564967	0.024796
36.0037	0.565415	0.0230502
36.087	0.564974	0.0258608
36.1703	0.555971	0.0265855
36.2537	0.562523	0.0241893
36.337	0.549065	0.0259651
36.4203	0.556828	0.0240324
36.5037	0.548305	0.0237458
36.587	0.546438	0.0275674
36.6704	0.544972	0.0280419
36.7537	0.544039	0.0264016
36.8371	0.547814	0.0266381
36.9204	0.558086	0.0229192
37.0037	0.55139	0.0239303
37.0871	0.54952	0.0260057
37.1704	0.549028	0.0234729
37.2538	0.546088	0.0223032
37.3371	0.545944	0.0278872
37.4205	0.546952	0.0256776
37.5038	0.538304	0.0300789
37.5872	0.539633	0.0275975
37.6705	0.541479	0.0261964
37.7538	0.532168	0.0302632
37.8372	0.538316	0.029132
37.9205	0.545548	0.0273793
38.0038	0.538321	0.025734
38.0872	0.532167	0.0271041
38.1705	0.534338	0.0254133
38.2539	0.534461	0.0273673
38.3372	0.53782	0.0289127
38.4206	0.541673	0.0269747
38.5039	0.534057	0.0276245
38.5872	0.531783	0.0303307
38.6706	0.529502	0.0289799
38.7539	0.54155	0.0281094
38.8373	0.539863	0.0279385
38.9206	0.534548	0.0299164
39.004	0.534277	0.0320318
39.0873	0.531467	0.0299089
39.1706	0.53311	0.0284967
39.254	0.526672	0.0350498
39.3373	0.523964	0.0325842
39.4207	0.535681	0.030787
39.504	0.520559	0.0334157
39.5874	0.521501	0.0357126
39.6707	0.520368	0.034507
39.754	0.52452	0.0339435
39.8374	0.521363	0.0334236
39.9207	0.52739	0.0318724
40.004	0.513826	0.0312298
40.0874	0.521592	0.0301778
40.1707	0.514126	0.0309364
40.2541	0.514525	0.0347591
40.3374	0.517498	0.0372474
40.4208	0.525511	0.0340578
40.5041	0.514977	0.0379457
40.5874	0.51461	0.0397629
40.6708	0.515855	0.0365799
40.7541	0.518778	0.039127
40.8375	0.521048	0.0372913
40.9208	0.515726	0.039539
41.0042	0.520656	0.0366498
41.0875	0.516033	0.0373348
41.1708	0.516959	0.041118
41.2542	0.515546	0.0381578
41.3375	0.514342	0.0376553
41.4209	0.51256	0.0392836
41.5042	0.510854	0.0422456
41.5876	0.510638	0.0409549

## Sheet: FitExpCurve1
Independent Variable	Exp1p1 Fit of Sheet1 N"Mean"	Independent Variable	Regular Residual of Sheet1 N"Mean"	Regular Residual of Sheet1 N"Mean"	Fitted Y	Regular Residual of Sheet1 N"Mean"	Regular Residual of Sheet1 N"Mean"	Percentiles	Reference X	Reference Line
									mu = 0.768733	sigma = 0.255608
Fitted Curves Plot	Fitted Curves Plot			Histogram of the Residual Plot	Residual vs. Predicted Values Plot	Residual vs. Predicted Values Plot	Normal Probability Plot of Residuals	Normal Probability Plot of Residuals	Normal Probability Plot of Residuals	Normal Probability Plot of Residuals
0.166683	1.16913e-18	0.166683	0.98911	0.98911	1.16913e-18	0.98911	-0.628868	0.125439	-0.055913	0.0627195
0.250033	1.27075e-18	0.250033	0.96788	0.96788	1.27075e-18	0.96788	-0.537525	0.326141	1.59338	99.9373
0.333367	1.38119e-18	0.333367	0.956766	0.956766	1.38119e-18	0.956766	-0.451994	0.526844
0.416717	1.50124e-18	0.416717	0.998165	0.998165	1.50124e-18	0.998165	-0.373077	0.727546
0.50005	1.63171e-18	0.50005	0.974509	0.974509	1.63171e-18	0.974509	-0.300918	0.928249
0.5834	1.77354e-18	0.5834	0.965262	0.965262	1.77354e-18	0.965262	-0.234212	1.12895
0.666733	1.92767e-18	0.666733	0.985007	0.985007	1.92767e-18	0.985007	-0.175077	1.32965
0.750083	2.09522e-18	0.750083	0.993075	0.993075	2.09522e-18	0.993075	-0.115186	1.53036
0.833417	2.27731e-18	0.833417	0.996421	0.996421	2.27731e-18	0.996421	-0.0692772	1.73106
0.916767	2.47525e-18	0.916767	1.0046	1.0046	2.47525e-18	1.0046	-0.017172	1.93176
1.0001	2.69036e-18	1.0001	0.997792	0.997792	2.69036e-18	0.997792	0.0235921	2.13246
1.08345	2.92422e-18	1.08345	0.997612	0.997612	2.92422e-18	0.997612	0.0602699	2.33317
1.16678	3.17834e-18	1.16678	0.988823	0.988823	3.17834e-18	0.988823	0.0954508	2.53387
1.25013	3.45461e-18	1.25013	0.988333	0.988333	3.45461e-18	0.988333	0.129339	2.73457
1.33347	3.75483e-18	1.33347	0.979613	0.979613	3.75483e-18	0.979613	0.170707	2.93527
1.41682	4.08121e-18	1.41682	0.988664	0.988664	4.08121e-18	0.988664	0.191068	3.13598
1.50015	4.43588e-18	1.50015	0.991782	0.991782	4.43588e-18	0.991782	0.214195	3.33668
1.5835	4.82146e-18	1.5835	0.993822	0.993822	4.82146e-18	0.993822	0.237813	3.53738
1.66683	5.24046e-18	1.66683	0.98913	0.98913	5.24046e-18	0.98913	0.267372	3.73808
1.75018	5.69597e-18	1.75018	0.989967	0.989967	5.69597e-18	0.989967	0.279937	3.93879
1.83352	6.19098e-18	1.83352	1.00118	1.00118	6.19098e-18	1.00118	0.312201	4.13949
1.91687	6.72911e-18	1.91687	1.00297	1.00297	6.72911e-18	1.00297	0.323383	4.34019
2.0002	7.3139e-18	2.0002	1.00085	1.00085	7.3139e-18	1.00085	0.342369	4.54089
2.08355	7.94964e-18	2.08355	1.003	1.003	7.94964e-18	1.003	0.352784	4.7416
2.16688	8.64049e-18	2.16688	1.00279	1.00279	8.64049e-18	1.00279	0.367316	4.9423
2.25023	9.39154e-18	2.25023	1.00184	1.00184	9.39154e-18	1.00184	0.378705	5.143
2.33357	1.02077e-17	2.33357	1.00319	1.00319	1.02077e-17	1.00319	0.403889	5.3437
2.41692	1.1095e-17	2.41692	1.00702	1.00702	1.1095e-17	1.00702	0.405168	5.54441
2.50025	1.20592e-17	2.50025	1.01129	1.01129	1.20592e-17	1.01129	0.416198	5.74511
2.5836	1.31074e-17	2.5836	1.01373	1.01373	1.31074e-17	1.01373	0.431471	5.94581
2.66693	1.42465e-17	2.66693	1.01187	1.01187	1.42465e-17	1.01187	0.437954	6.14651
2.75028	1.54848e-17	2.75028	1.01471	1.01471	1.54848e-17	1.01471	0.448242	6.34722
2.83362	1.68305e-17	2.83362	1.01614	1.01614	1.68305e-17	1.01614	0.455392	6.54792
2.91697	1.82934e-17	2.91697	1.01612	1.01612	1.82934e-17	1.01612	0.467038	6.74862
3.0003	1.98832e-17	3.0003	1.01423	1.01423	1.98832e-17	1.01423	0.467858	6.94932
3.08365	2.16115e-17	3.08365	1.01627	1.01627	2.16115e-17	1.01627	0.474547	7.15003
3.16698	2.34896e-17	3.16698	1.02175	1.02175	2.34896e-17	1.02175	0.475067	7.35073
3.25033	2.55314e-17	3.25033	1.02063	1.02063	2.55314e-17	1.02063	0.481877	7.55143
3.33367	2.77502e-17	3.33367	1.02349	1.02349	2.77502e-17	1.02349	0.493652	7.75213
3.41702	3.01623e-17	3.41702	1.01797	1.01797	3.01623e-17	1.01797	0.493665	7.95283
3.50035	3.27835e-17	3.50035	1.01578	1.01578	3.27835e-17	1.01578	0.493824	8.15354
3.5837	3.56331e-17	3.5837	1.01277	1.01277	3.56331e-17	1.01277	0.49695	8.35424
3.66703	3.87298e-17	3.66703	1.01804	1.01804	3.87298e-17	1.01804	0.497769	8.55494
3.75038	4.20963e-17	3.75038	1.0227	1.0227	4.20963e-17	1.0227	0.506674	8.75564
3.83372	4.57546e-17	3.83372	1.01792	1.01792	4.57546e-17	1.01792	0.507521	8.95635
3.91707	4.97317e-17	3.91707	1.02074	1.02074	4.97317e-17	1.02074	0.511527	9.15705
4.0004	5.40536e-17	4.0004	1.01864	1.01864	5.40536e-17	1.01864	0.516431	9.35775
4.08375	5.87521e-17	4.08375	1.01964	1.01964	5.87521e-17	1.01964	0.518771	9.55845
4.16708	6.38579e-17	4.16708	1.01927	1.01927	6.38579e-17	1.01927	0.518804	9.75916
4.25043	6.94085e-17	4.25043	1.01414	1.01414	6.94085e-17	1.01414	0.51911	9.95986
4.33377	7.54404e-17	4.33377	1.01993	1.01993	7.54404e-17	1.01993	0.529293	10.1606
4.41712	8.19978e-17	4.41712	1.02158	1.02158	8.19978e-17	1.02158	0.529696	10.3613
4.50045	8.91238e-17	4.50045	1.01665	1.01665	8.91238e-17	1.01665	0.53114	10.562
4.5838	9.68706e-17	4.5838	1.01819	1.01819	9.68706e-17	1.01819	0.534972	10.7627
4.66713	1.05289e-16	4.66713	1.01707	1.01707	1.05289e-16	1.01707	0.535276	10.9634
4.75048	1.14441e-16	4.75048	1.01845	1.01845	1.14441e-16	1.01845	0.536631	11.1641
4.83382	1.24386e-16	4.83382	1.02179	1.02179	1.24386e-16	1.02179	0.536867	11.3648
4.91717	1.35198e-16	4.91717	1.02083	1.02083	1.35198e-16	1.02083	0.537961	11.5655
5.0005	1.46948e-16	5.0005	1.01811	1.01811	1.46948e-16	1.01811	0.538764	11.7662
5.08385	1.59721e-16	5.08385	1.01827	1.01827	1.59721e-16	1.01827	0.539748	11.9669
5.16718	1.73601e-16	5.16718	1.01407	1.01407	1.73601e-16	1.01407	0.541244	12.1676
5.25053	1.88691e-16	5.25053	1.0132	1.0132	1.88691e-16	1.0132	0.543089	12.3683
5.33387	2.05089e-16	5.33387	1.0176	1.0176	2.05089e-16	1.0176	0.546573	12.569
5.41722	2.22916e-16	5.41722	1.00824	1.00824	2.22916e-16	1.00824	0.546656	12.7697
5.50055	2.42288e-16	5.50055	1.00287	1.00287	2.42288e-16	1.00287	0.547375	12.9704
5.5839	2.63348e-16	5.5839	1.0024	1.0024	2.63348e-16	1.0024	0.548803	13.1711
5.66723	2.86234e-16	5.66723	0.999016	0.999016	2.86234e-16	0.999016	0.549219	13.3718
5.75058	3.11114e-16	5.75058	1.00046	1.00046	3.11114e-16	1.00046	0.550332	13.5725
5.83392	3.38151e-16	5.83392	0.999432	0.999432	3.38151e-16	0.999432	0.550912	13.7732
5.91727	3.67544e-16	5.91727	1.00287	1.00287	3.67544e-16	1.00287	0.551118	13.9739
6.0006	3.99485e-16	6.0006	0.995683	0.995683	3.99485e-16	0.995683	0.552221	14.1746
6.08395	4.34209e-16	6.08395	0.997226	0.997226	4.34209e-16	0.997226	0.552889	14.3753
6.1673	4.71952e-16	6.1673	0.996761	0.996761	4.71952e-16	0.996761	0.553139	14.576
6.25063	5.12966e-16	6.25063	1.00364	1.00364	5.12966e-16	1.00364	0.554466	14.7767
6.33398	5.57554e-16	6.33398	0.994434	0.994434	5.57554e-16	0.994434	0.554574	14.9774
6.41732	6.06008e-16	6.41732	0.994073	0.994073	6.06008e-16	0.994073	0.554818	15.1781
6.50067	6.58683e-16	6.50067	0.990433	0.990433	6.58683e-16	0.990433	0.555031	15.3788
6.584	7.15926e-16	6.584	0.985237	0.985237	7.15926e-16	0.985237	0.55617	15.5795
6.66735	7.78155e-16	6.66735	0.982547	0.982547	7.78155e-16	0.982547	0.556468	15.7802
6.75068	8.4578e-16	6.75068	0.979201	0.979201	8.4578e-16	0.979201	0.556716	15.9809
6.83403	9.19297e-16	6.83403	0.985121	0.985121	9.19297e-16	0.985121	0.557025	16.1816
6.91737	9.99188e-16	6.91737	0.991863	0.991863	9.99188e-16	0.991863	0.557488	16.3823
7.00072	1.08604e-15	7.00072	0.992552	0.992552	1.08604e-15	0.992552	0.558438	16.583
7.08405	1.18042e-15	7.08405	0.995487	0.995487	1.18042e-15	0.995487	0.558529	16.7837
7.1674	1.28303e-15	7.1674	0.991842	0.991842	1.28303e-15	0.991842	0.559605	16.9844
7.25073	1.39453e-15	7.25073	0.994175	0.994175	1.39453e-15	0.994175	0.55974	17.1851
7.33408	1.51574e-15	7.33408	0.994138	0.994138	1.51574e-15	0.994138	0.559858	17.3859
7.41742	1.64746e-15	7.41742	0.993493	0.993493	1.64746e-15	0.993493	0.56032	17.5866
7.50077	1.79067e-15	7.50077	0.990902	0.990902	1.79067e-15	0.990902	0.560416	17.7873
7.5841	1.94628e-15	7.5841	1.00195	1.00195	1.94628e-15	1.00195	0.561027	17.988
7.66745	2.11546e-15	7.66745	1.00107	1.00107	2.11546e-15	1.00107	0.561133	18.1887
7.75078	2.2993e-15	7.75078	0.999615	0.999615	2.2993e-15	0.999615	0.564299	18.3894
7.83413	2.49916e-15	7.83413	1.00912	1.00912	2.49916e-15	1.00912	0.564336	18.5901
7.91747	2.71635e-15	7.91747	0.999384	0.999384	2.71635e-15	0.999384	0.564367	18.7908
8.00082	2.95246e-15	8.00082	1.00283	1.00283	2.95246e-15	1.00283	0.564679	18.9915
8.08415	3.20904e-15	8.08415	0.998505	0.998505	3.20904e-15	0.998505	0.565103	19.1922
8.1675	3.48797e-15	8.1675	0.991531	0.991531	3.48797e-15	0.991531	0.567294	19.3929
8.25083	3.79109e-15	8.25083	0.992911	0.992911	3.79109e-15	0.992911	0.567851	19.5936
8.33418	4.12062e-15	8.33418	0.996248	0.996248	4.12062e-15	0.996248	0.568118	19.7943
8.41752	4.47872e-15	8.41752	0.986145	0.986145	4.47872e-15	0.986145	0.569616	19.995
8.50087	4.86802e-15	8.50087	0.987047	0.987047	4.86802e-15	0.987047	0.576906	20.1957
8.5842	5.29107e-15	8.5842	0.983226	0.983226	5.29107e-15	0.983226	0.580031	20.3964
8.66755	5.75098e-15	8.66755	0.977817	0.977817	5.75098e-15	0.977817	0.581075	20.5971
8.75088	6.25077e-15	8.75088	0.979104	0.979104	6.25077e-15	0.979104	0.581487	20.7978
8.83423	6.7941e-15	8.83423	0.971662	0.971662	6.7941e-15	0.971662	0.58337	20.9985
8.91757	7.38453e-15	8.91757	0.967397	0.967397	7.38453e-15	0.967397	0.584597	21.1992
9.00092	8.02641e-15	9.00092	0.978821	0.978821	8.02641e-15	0.978821	0.588227	21.3999
9.08425	8.72394e-15	9.08425	0.982725	0.982725	8.72394e-15	0.982725	0.59222	21.6006
9.1676	9.48224e-15	9.1676	0.981575	0.981575	9.48224e-15	0.981575	0.592774	21.8013
9.25093	1.03063e-14	9.25093	0.986199	0.986199	1.03063e-14	0.986199	0.593779	22.002
9.33428	1.12021e-14	9.33428	0.980937	0.980937	1.12021e-14	0.980937	0.59535	22.2027
9.41762	1.21756e-14	9.41762	0.977516	0.977516	1.21756e-14	0.977516	0.597564	22.4034
9.50097	1.3234e-14	9.50097	0.979116	0.979116	1.3234e-14	0.979116	0.598683	22.6041
9.5843	1.43841e-14	9.5843	0.981097	0.981097	1.43841e-14	0.981097	0.59932	22.8048
9.66765	1.56344e-14	9.66765	0.977045	0.977045	1.56344e-14	0.977045	0.600192	23.0055
9.75098	1.6993e-14	9.75098	0.977549	0.977549	1.6993e-14	0.977549	0.601705	23.2062
9.83433	1.84701e-14	9.83433	0.990846	0.990846	1.84701e-14	0.990846	0.603219	23.4069
9.91767	2.00753e-14	9.91767	0.989122	0.989122	2.00753e-14	0.989122	0.603419	23.6076
10.001	2.18202e-14	10.001	0.982207	0.982207	2.18202e-14	0.982207	0.603608	23.8083
10.0844	2.37165e-14	10.0844	0.990051	0.990051	2.37165e-14	0.990051	0.604742	24.009
10.1677	2.5778e-14	10.1677	0.992169	0.992169	2.5778e-14	0.992169	0.605235	24.2097
10.251	2.80182e-14	10.251	0.996331	0.996331	2.80182e-14	0.996331	0.60576	24.4104
10.3344	3.04536e-14	10.3344	0.992261	0.992261	3.04536e-14	0.992261	0.606174	24.6111
10.4177	3.31001e-14	10.4177	0.987288	0.987288	3.31001e-14	0.987288	0.606726	24.8118
10.5011	3.59773e-14	10.5011	0.98896	0.98896	3.59773e-14	0.98896	0.606779	25.0125
10.5844	3.91039e-14	10.5844	0.981864	0.981864	3.91039e-14	0.981864	0.607006	25.2132
10.6677	4.25028e-14	10.6677	0.985997	0.985997	4.25028e-14	0.985997	0.608312	25.4139
10.7511	4.61965e-14	10.7511	0.990965	0.990965	4.61965e-14	0.990965	0.608446	25.6147
10.8344	5.0212e-14	10.8344	0.991108	0.991108	5.0212e-14	0.991108	0.610547	25.8154
10.9178	5.45756e-14	10.9178	0.98768	0.98768	5.45756e-14	0.98768	0.612857	26.0161
11.0011	5.93195e-14	11.0011	1.00184	1.00184	5.93195e-14	1.00184	0.613257	26.2168
11.0845	6.44746e-14	11.0845	1.00066	1.00066	6.44746e-14	1.00066	0.619433	26.4175
11.1678	7.00789e-14	11.1678	0.998996	0.998996	7.00789e-14	0.998996	0.62187	26.6182
11.2511	7.6169e-14	11.2511	0.991279	0.991279	7.6169e-14	0.991279	0.622092	26.8189
11.3345	8.27898e-14	11.3345	0.999566	0.999566	8.27898e-14	0.999566	0.622538	27.0196
11.4178	8.99845e-14	11.4178	0.998583	0.998583	8.99845e-14	0.998583	0.623671	27.2203
11.5012	9.78062e-14	11.5012	0.996592	0.996592	9.78062e-14	0.996592	0.625362	27.421
11.5845	1.06306e-13	11.5845	0.991665	0.991665	1.06306e-13	0.991665	0.626137	27.6217
11.6678	1.15546e-13	11.6678	0.983016	0.983016	1.15546e-13	0.983016	0.627055	27.8224
11.7512	1.25588e-13	11.7512	0.982324	0.982324	1.25588e-13	0.982324	0.627536	28.0231
11.8345	1.36504e-13	11.8345	0.980724	0.980724	1.36504e-13	0.980724	0.628333	28.2238
11.9179	1.48369e-13	11.9179	0.982909	0.982909	1.48369e-13	0.982909	0.630463	28.4245
12.0012	1.61263e-13	12.0012	0.977712	0.977712	1.61263e-13	0.977712	0.632775	28.6252
12.0846	1.75278e-13	12.0846	0.982421	0.982421	1.75278e-13	0.982421	0.633225	28.8259
12.1679	1.90513e-13	12.1679	0.980851	0.980851	1.90513e-13	0.980851	0.633858	29.0266
12.2513	2.07073e-13	12.2513	0.96866	0.96866	2.07073e-13	0.96866	0.635424	29.2273
12.3346	2.25068e-13	12.3346	0.974532	0.974532	2.25068e-13	0.974532	0.63752	29.428
12.4179	2.44632e-13	12.4179	0.972971	0.972971	2.44632e-13	0.972971	0.6376	29.6287
12.5013	2.65891e-13	12.5013	0.976654	0.976654	2.65891e-13	0.976654	0.637893	29.8294
12.5846	2.89003e-13	12.5846	0.972573	0.972573	2.89003e-13	0.972573	0.642353	30.0301
12.6679	3.14119e-13	12.6679	0.974943	0.974943	3.14119e-13	0.974943	0.643812	30.2308
12.7513	3.41423e-13	12.7513	0.976907	0.976907	3.41423e-13	0.976907	0.644949	30.4315
12.8346	3.71094e-13	12.8346	0.971188	0.971188	3.71094e-13	0.971188	0.649293	30.6322
12.918	4.0335e-13	12.918	0.975444	0.975444	4.0335e-13	0.975444	0.649538	30.8329
13.0013	4.38403e-13	13.0013	0.970321	0.970321	4.38403e-13	0.970321	0.649839	31.0336
13.0847	4.7651e-13	13.0847	0.95798	0.95798	4.7651e-13	0.95798	0.652498	31.2343
13.168	5.1792e-13	13.168	0.966413	0.966413	5.1792e-13	0.966413	0.652563	31.435
13.2514	5.62939e-13	13.2514	0.961982	0.961982	5.62939e-13	0.961982	0.652973	31.6357
13.3347	6.11861e-13	13.3347	0.954617	0.954617	6.11861e-13	0.954617	0.653494	31.8364
13.418	6.65045e-13	13.418	0.962547	0.962547	6.65045e-13	0.962547	0.654661	32.0371
13.5014	7.2284e-13	13.5014	0.966469	0.966469	7.2284e-13	0.966469	0.65491	32.2378
13.5847	7.85671e-13	13.5847	0.961974	0.961974	7.85671e-13	0.961974	0.657017	32.4385
13.668	8.53949e-13	13.668	0.96548	0.96548	8.53949e-13	0.96548	0.657905	32.6392
13.7514	9.28176e-13	13.7514	0.961656	0.961656	9.28176e-13	0.961656	0.657978	32.8399
13.8347	1.00884e-12	13.8347	0.951683	0.951683	1.00884e-12	0.951683	0.6591	33.0406
13.9181	1.09653e-12	13.9181	0.946527	0.946527	1.09653e-12	0.946527	0.659304	33.2413
14.0014	1.19182e-12	14.0014	0.953113	0.953113	1.19182e-12	0.953113	0.65952	33.442
14.0848	1.29542e-12	14.0848	0.95533	0.95533	1.29542e-12	0.95533	0.666072	33.6427
14.1681	1.40799e-12	14.1681	0.955883	0.955883	1.40799e-12	0.955883	0.666778	33.8435
14.2515	1.53038e-12	14.2515	0.950957	0.950957	1.53038e-12	0.950957	0.666832	34.0442
14.3348	1.66338e-12	14.3348	0.951221	0.951221	1.66338e-12	0.951221	0.66774	34.2449
14.4181	1.80796e-12	14.4181	0.94535	0.94535	1.80796e-12	0.94535	0.670564	34.4456
14.5015	1.96508e-12	14.5015	0.948062	0.948062	1.96508e-12	0.948062	0.670952	34.6463
14.5848	2.13589e-12	14.5848	0.954762	0.954762	2.13589e-12	0.954762	0.671454	34.847
14.6682	2.32151e-12	14.6682	0.947716	0.947716	2.32151e-12	0.947716	0.672639	35.0477
14.7515	2.5233e-12	14.7515	0.94587	0.94587	2.5233e-12	0.94587	0.677318	35.2484
14.8348	2.74258e-12	14.8348	0.944057	0.944057	2.74258e-12	0.944057	0.683494	35.4491
14.9182	2.98097e-12	14.9182	0.9423	0.9423	2.98097e-12	0.9423	0.685644	35.6498
15.0015	3.24003e-12	15.0015	0.938213	0.938213	3.24003e-12	0.938213	0.69464	35.8505
15.0849	3.52166e-12	15.0849	0.938805	0.938805	3.52166e-12	0.938805	0.695649	36.0512
15.1682	3.82771e-12	15.1682	0.935477	0.935477	3.82771e-12	0.935477	0.700106	36.2519
15.2515	4.16042e-12	15.2515	0.944418	0.944418	4.16042e-12	0.944418	0.700673	36.4526
15.3349	4.52198e-12	15.3349	0.94154	0.94154	4.52198e-12	0.94154	0.700754	36.6533
15.4182	4.91504e-12	15.4182	0.936146	0.936146	4.91504e-12	0.936146	0.705599	36.854
15.5016	5.34217e-12	15.5016	0.936379	0.936379	5.34217e-12	0.936379	0.706946	37.0547
15.5849	5.80653e-12	15.5849	0.932993	0.932993	5.80653e-12	0.932993	0.711072	37.2554
15.6683	6.31114e-12	15.6683	0.937121	0.937121	6.31114e-12	0.937121	0.711288	37.4561
15.7516	6.85971e-12	15.7516	0.941793	0.941793	6.85971e-12	0.941793	0.714929	37.6568
15.8349	7.45585e-12	15.8349	0.937916	0.937916	7.45585e-12	0.937916	0.71886	37.8575
15.9183	8.10393e-12	15.9183	0.9353	0.9353	8.10393e-12	0.9353	0.71986	38.0582
16.0016	8.80819e-12	16.0016	0.926614	0.926614	8.80819e-12	0.926614	0.721561	38.2589
16.085	9.57382e-12	16.085	0.924701	0.924701	9.57382e-12	0.924701	0.722043	38.4596
16.1683	1.04058e-11	16.1683	0.921624	0.921624	1.04058e-11	0.921624	0.722753	38.6603
16.2517	1.13103e-11	16.2517	0.918337	0.918337	1.13103e-11	0.918337	0.72308	38.861
16.335	1.22932e-11	16.335	0.914741	0.914741	1.22932e-11	0.914741	0.724063	39.0617
16.4183	1.33618e-11	16.4183	0.916553	0.916553	1.33618e-11	0.916553	0.726445	39.2624
16.5017	1.4523e-11	16.5017	0.915922	0.915922	1.4523e-11	0.915922	0.726526	39.4631
16.585	1.57854e-11	16.585	0.909868	0.909868	1.57854e-11	0.909868	0.730946	39.6638
16.6684	1.71572e-11	16.6684	0.912537	0.912537	1.71572e-11	0.912537	0.731097	39.8645
16.7517	1.86485e-11	16.7517	0.912922	0.912922	1.86485e-11	0.912922	0.731794	40.0652
16.835	2.02691e-11	16.835	0.907541	0.907541	2.02691e-11	0.907541	0.731997	40.2659
16.9184	2.2031e-11	16.9184	0.90637	0.90637	2.2031e-11	0.90637	0.733572	40.4666
17.0017	2.39455e-11	17.0017	0.910068	0.910068	2.39455e-11	0.910068	0.735509	40.6673
17.0851	2.60269e-11	17.0851	0.906966	0.906966	2.60269e-11	0.906966	0.736965	40.868
17.1684	2.82888e-11	17.1684	0.916403	0.916403	2.82888e-11	0.916403	0.742155	41.0687
17.2518	3.07477e-11	17.2518	0.91232	0.91232	3.07477e-11	0.91232	0.746141	41.2694
17.3351	3.34198e-11	17.3351	0.913558	0.913558	3.34198e-11	0.913558	0.747414	41.4701
17.4184	3.63247e-11	17.4184	0.907558	0.907558	3.63247e-11	0.907558	0.7479	41.6708
17.5018	3.94815e-11	17.5018	0.906036	0.906036	3.94815e-11	0.906036	0.753505	41.8716
17.5851	4.29133e-11	17.5851	0.907172	0.907172	4.29133e-11	0.907172	0.756853	42.0723
17.6684	4.66427e-11	17.6684	0.903085	0.903085	4.66427e-11	0.903085	0.757537	42.273
17.7518	5.0697e-11	17.7518	0.898809	0.898809	5.0697e-11	0.898809	0.759934	42.4737
17.8351	5.51036e-11	17.8351	0.905956	0.905956	5.51036e-11	0.905956	0.762457	42.6744
17.9185	5.98924e-11	17.9185	0.90377	0.90377	5.98924e-11	0.90377	0.762882	42.8751
18.0018	6.50973e-11	18.0018	0.903645	0.903645	6.50973e-11	0.903645	0.763416	43.0758
18.0852	7.07557e-11	18.0852	0.893642	0.893642	7.07557e-11	0.893642	0.766137	43.2765
18.1685	7.69046e-11	18.1685	0.889202	0.889202	7.69046e-11	0.889202	0.768364	43.4772
18.2519	8.35893e-11	18.2519	0.884644	0.884644	8.35893e-11	0.884644	0.775533	43.6779
18.3352	9.08551e-11	18.3352	0.888022	0.888022	9.08551e-11	0.888022	0.778008	43.8786
18.4185	9.87508e-11	18.4185	0.896434	0.896434	9.87508e-11	0.896434	0.782781	44.0793
18.5019	1.07334e-10	18.5019	0.885526	0.885526	1.07334e-10	0.885526	0.785484	44.28
18.5852	1.16662e-10	18.5852	0.879619	0.879619	1.16662e-10	0.879619	0.790023	44.4807
18.6686	1.26803e-10	18.6686	0.888058	0.888058	1.26803e-10	0.888058	0.793218	44.6814
18.7519	1.37822e-10	18.7519	0.883279	0.883279	1.37822e-10	0.883279	0.797036	44.8821
18.8352	1.49802e-10	18.8352	0.871602	0.871602	1.49802e-10	0.871602	0.79773	45.0828
18.9186	1.62821e-10	18.9186	0.874078	0.874078	1.62821e-10	0.874078	0.797799	45.2835
19.0019	1.76973e-10	19.0019	0.867583	0.867583	1.76973e-10	0.867583	0.797823	45.4842
19.0853	1.92353e-10	19.0853	0.864569	0.864569	1.92353e-10	0.864569	0.800156	45.6849
19.1686	2.09073e-10	19.1686	0.853844	0.853844	2.09073e-10	0.853844	0.800865	45.8856
19.252	2.27242e-10	19.252	0.865711	0.865711	2.27242e-10	0.865711	0.801634	46.0863
19.3353	2.46994e-10	19.3353	0.860454	0.860454	2.46994e-10	0.860454	0.801755	46.287
19.4186	2.68459e-10	19.4186	0.864978	0.864978	2.68459e-10	0.864978	0.802636	46.4877
19.502	2.91794e-10	19.502	0.860283	0.860283	2.91794e-10	0.860283	0.80271	46.6884
19.5853	3.17152e-10	19.5853	0.853779	0.853779	3.17152e-10	0.853779	0.804091	46.8891
19.6687	3.4472e-10	19.6687	0.858341	0.858341	3.4472e-10	0.858341	0.804101	47.0898
19.752	3.74678e-10	19.752	0.854298	0.854298	3.74678e-10	0.854298	0.806851	47.2905
19.8353	4.07245e-10	19.8353	0.86078	0.86078	4.07245e-10	0.86078	0.811119	47.4912
19.9187	4.42637e-10	19.9187	0.859753	0.859753	4.42637e-10	0.859753	0.811798	47.6919
20.002	4.81112e-10	20.002	0.847193	0.847193	4.81112e-10	0.847193	0.815102	47.8926
20.0854	5.22922e-10	20.0854	0.855884	0.855884	5.22922e-10	0.855884	0.815507	48.0933
20.1687	5.68376e-10	20.1687	0.841904	0.841904	5.68376e-10	0.841904	0.816136	48.294
20.2521	6.1777e-10	20.2521	0.848068	0.848068	6.1777e-10	0.848068	0.818769	48.4947
20.3354	6.71468e-10	20.3354	0.848444	0.848444	6.71468e-10	0.848444	0.818935	48.6954
20.4187	7.29821e-10	20.4187	0.84525	0.84525	7.29821e-10	0.84525	0.821231	48.8961
20.5021	7.93258e-10	20.5021	0.843256	0.843256	7.93258e-10	0.843256	0.821496	49.0968
20.5854	8.62196e-10	20.5854	0.835332	0.835332	8.62196e-10	0.835332	0.82153	49.2975
20.6688	9.3714e-10	20.6688	0.824606	0.824606	9.3714e-10	0.824606	0.824606	49.4982
20.7521	1.01858e-09	20.7521	0.815102	0.815102	1.01858e-09	0.815102	0.824718	49.6989
20.7735	1.04057e-09	20.8355	0.818935	0.818935	1.10712e-09	0.818935	0.825223	49.8996
20.8149	1.08462e-09	20.9188	0.821496	0.821496	1.20333e-09	0.821496	0.828982	50.1004
20.8355	1.10712e-09	21.0021	0.829021	0.829021	1.30793e-09	0.829021	0.829021	50.3011
20.8564	1.13054e-09	21.0855	0.829961	0.829961	1.42159e-09	0.829961	0.829961	50.5018
20.8978	1.1784e-09	21.1688	0.828982	0.828982	1.54516e-09	0.828982	0.835332	50.7025
20.9188	1.20333e-09	21.2522	0.825223	0.825223	1.67944e-09	0.825223	0.841904	50.9032
20.9393	1.22829e-09	21.3355	0.824718	0.824718	1.82542e-09	0.824718	0.843256	51.1039
20.9808	1.28029e-09	21.4188	0.816136	0.816136	1.98406e-09	0.816136	0.84525	51.3046
21.0021	1.30793e-09	21.5022	0.815507	0.815507	2.15652e-09	0.815507	0.847193	51.5053
21.0222	1.33448e-09	21.5855	0.818769	0.818769	2.34393e-09	0.818769	0.848068	51.706
21.0637	1.39098e-09	21.6689	0.821231	0.821231	2.54766e-09	0.821231	0.848444	51.9067
21.0855	1.42159e-09	21.7522	0.82153	0.82153	2.76907e-09	0.82153	0.853779	52.1074
21.1052	1.44986e-09	21.8356	0.811119	0.811119	3.00976e-09	0.811119	0.853844	52.3081
21.1466	1.51124e-09	21.9189	0.811798	0.811798	3.27132e-09	0.811798	0.854298	52.5088
21.1688	1.54516e-09	22.0022	0.804091	0.804091	3.55567e-09	0.804091	0.855884	52.7095
21.1881	1.57522e-09	22.0856	0.797799	0.797799	3.86467e-09	0.797799	0.858341	52.9102
21.2295	1.6419e-09	22.1689	0.804101	0.804101	4.2006e-09	0.804101	0.859753	53.1109
21.2522	1.67944e-09	22.2523	0.801634	0.801634	4.56565e-09	0.801634	0.860283	53.3116
21.271	1.71141e-09	22.3356	0.806851	0.806851	4.9625e-09	0.806851	0.860454	53.5123
21.3125	1.78386e-09	22.4189	0.801755	0.801755	5.39377e-09	0.801755	0.86078	53.713
21.3355	1.82542e-09	22.5023	0.797036	0.797036	5.8626e-09	0.797036	0.864569	53.9137
21.3539	1.85938e-09	22.5856	0.79773	0.79773	6.37209e-09	0.79773	0.864978	54.1144
21.3954	1.9381e-09	22.669	0.800156	0.800156	6.92596e-09	0.800156	0.865711	54.3151
21.4188	1.98406e-09	22.7523	0.80271	0.80271	7.52786e-09	0.80271	0.867583	54.5158
21.4369	2.02014e-09	22.8357	0.800865	0.800865	8.1822e-09	0.800865	0.871602	54.7165
21.4783	2.10566e-09	22.919	0.802636	0.802636	8.89326e-09	0.802636	0.874078	54.9172
21.5022	2.15652e-09	23.0023	0.793218	0.793218	9.66628e-09	0.793218	0.879619	55.1179
21.5198	2.19481e-09	23.0857	0.797823	0.797823	1.05063e-08	0.797823	0.883279	55.3186
21.5612	2.28772e-09	23.169	0.790023	0.790023	1.14196e-08	0.790023	0.884644	55.5193
21.5855	2.34393e-09	23.2523	0.778008	0.778008	1.2412e-08	0.778008	0.885526	55.72
21.6027	2.38457e-09	23.3357	0.782781	0.782781	1.34908e-08	0.782781	0.888022	55.9207
21.6442	2.48552e-09	23.419	0.785484	0.785484	1.46632e-08	0.785484	0.888058	56.1214
21.6689	2.54766e-09	23.5024	0.775533	0.775533	1.59378e-08	0.775533	0.889202	56.3221
21.6856	2.59074e-09	23.5857	0.768364	0.768364	1.73229e-08	0.768364	0.893642	56.5228
21.7271	2.70041e-09	23.6691	0.757537	0.757537	1.88286e-08	0.757537	0.896434	56.7235
21.7522	2.76907e-09	23.7524	0.762882	0.762882	2.04649e-08	0.762882	0.898809	56.9242
21.7686	2.81473e-09	23.8358	0.762457	0.762457	2.22437e-08	0.762457	0.903085	57.1249
21.81	2.93389e-09	23.9191	0.766137	0.766137	2.41772e-08	0.766137	0.903645	57.3256
21.8356	3.00976e-09	24.0024	0.763416	0.763416	2.62783e-08	0.763416	0.90377	57.5263
21.8515	3.05809e-09	24.0858	0.753505	0.753505	2.8562e-08	0.753505	0.905956	57.727
21.8929	3.18756e-09	24.1691	0.756853	0.756853	3.10447e-08	0.756853	0.906036	57.9277
21.9189	3.27132e-09	24.2524	0.759934	0.759934	3.37426e-08	0.759934	0.90637	58.1284
21.9344	3.3225e-09	24.3358	0.747414	0.747414	3.66756e-08	0.747414	0.906966	58.3292
21.9759	3.46315e-09	24.4191	0.7479	0.7479	3.98635e-08	0.7479	0.907172	58.5299
22.0022	3.55567e-09	24.5025	0.746141	0.746141	4.33278e-08	0.746141	0.907541	58.7306
22.0173	3.60976e-09	24.5858	0.742155	0.742155	4.70939e-08	0.742155	0.907558	58.9313
22.0588	3.76257e-09	24.6692	0.731097	0.731097	5.11866e-08	0.731097	0.909868	59.132
22.0856	3.86467e-09	24.7525	0.731997	0.731997	5.56358e-08	0.731997	0.910068	59.3327
22.1003	3.92186e-09	24.8359	0.733572	0.733572	6.04708e-08	0.733572	0.91232	59.5334
22.1417	4.08789e-09	24.9192	0.735509	0.735509	6.5727e-08	0.735509	0.912537	59.7341
22.1689	4.2006e-09	25.0025	0.731794	0.731794	7.1439e-08	0.731794	0.912922	59.9348
22.1832	4.26094e-09	25.0859	0.726445	0.726445	7.76486e-08	0.726445	0.913558	60.1355
22.2246	4.44133e-09	25.1692	0.736965	0.736965	8.43966e-08	0.736965	0.914741	60.3362
22.2523	4.56565e-09	25.2526	0.726526	0.726526	9.17325e-08	0.726526	0.915922	60.5369
22.2661	4.62934e-09	25.3359	0.724063	0.724063	9.97045e-08	0.724063	0.916403	60.7376
22.3076	4.82532e-09	25.4193	0.721561	0.721561	1.08371e-07	0.721561	0.916553	60.9383
22.3356	4.9625e-09	25.5026	0.722753	0.722753	1.17789e-07	0.722753	0.918337	61.139
22.349	5.0296e-09	25.5859	0.730946	0.730946	1.28027e-07	0.730946	0.921624	61.3397
22.3905	5.24252e-09	25.6693	0.72308	0.72308	1.39153e-07	0.72308	0.924701	61.5404
22.4189	5.39377e-09	25.7526	0.71986	0.71986	1.51249e-07	0.71986	0.926614	61.7411
22.432	5.46446e-09	25.836	0.711072	0.711072	1.64393e-07	0.711072	0.932993	61.9418
22.4734	5.69579e-09	25.9193	0.714929	0.714929	1.78683e-07	0.714929	0.9353	62.1425
22.5023	5.8626e-09	26.0026	0.722043	0.722043	1.94211e-07	0.722043	0.935477	62.3432
22.5149	5.93691e-09	26.086	0.71886	0.71886	2.11092e-07	0.71886	0.936146	62.5439
22.5563	6.18824e-09	26.1693	0.711288	0.711288	2.29437e-07	0.711288	0.936379	62.7446
22.5856	6.37209e-09	26.2527	0.705599	0.705599	2.4938e-07	0.705599	0.937121	62.9453
22.5978	6.45022e-09	26.336	0.706946	0.706946	2.71052e-07	0.706946	0.937916	63.146
22.6393	6.72328e-09	26.4194	0.69464	0.69464	2.94612e-07	0.69464	0.938213	63.3467
22.669	6.92596e-09	26.5027	0.695649	0.695649	3.20215e-07	0.695649	0.938805	63.5474
22.6807	7.0079e-09	26.586	0.700106	0.700106	3.48049e-07	0.700106	0.94154	63.7481
22.7222	7.30457e-09	26.6694	0.700673	0.700673	3.78296e-07	0.700673	0.941793	63.9488
22.7523	7.52786e-09	26.7527	0.700754	0.700754	4.11178e-07	0.700754	0.9423	64.1495
22.7637	7.61381e-09	26.8361	0.685644	0.685644	4.46911e-07	0.685644	0.944057	64.3502
22.8051	7.93613e-09	26.9194	0.683494	0.683494	4.85758e-07	0.683494	0.944418	64.5509
22.8357	8.1822e-09	27.0027	0.672639	0.672639	5.27972e-07	0.672639	0.94535	64.7516
22.8466	8.2721e-09	27.0861	0.677318	0.677318	5.73865e-07	0.677318	0.94587	64.9523
22.888	8.62229e-09	27.1694	0.666778	0.666778	6.23736e-07	0.666778	0.946527	65.153
22.919	8.89326e-09	27.2528	0.666832	0.666832	6.77952e-07	0.666832	0.947716	65.3537
22.9295	8.9873e-09	27.3361	0.671454	0.671454	7.36869e-07	0.671454	0.948062	65.5544
22.971	9.36777e-09	27.4195	0.670564	0.670564	8.0092e-07	0.670564	0.950957	65.7551
23.0023	9.66628e-09	27.5028	0.670952	0.670952	8.70523e-07	0.670952	0.951221	65.9558
23.0124	9.76434e-09	27.5861	0.66774	0.66774	9.4619e-07	0.66774	0.951683	66.1565
23.0539	1.01777e-08	27.6695	0.666072	0.666072	1.02842e-06	0.666072	0.953113	66.3573
23.0857	1.05063e-08	27.7528	0.652973	0.652973	1.11781e-06	0.652973	0.954617	66.558
23.0954	1.06086e-08	27.8361	0.653494	0.653494	1.21495e-06	0.653494	0.954762	66.7587
23.1368	1.10577e-08	27.9195	0.65491	0.65491	1.32056e-06	0.65491	0.95533	66.9594
23.169	1.14196e-08	28.0028	0.6591	0.6591	1.43532e-06	0.6591	0.955883	67.1601
23.1783	1.15258e-08	28.0862	0.657978	0.657978	1.56008e-06	0.657978	0.956766	67.3608
23.2197	1.20137e-08	28.1695	0.657017	0.657017	1.69566e-06	0.657017	0.95798	67.5615
23.2523	1.2412e-08	28.2529	0.652563	0.652563	1.84305e-06	0.652563	0.961656	67.7622
23.2612	1.25223e-08	28.3362	0.652498	0.652498	2.00322e-06	0.652498	0.961974	67.9629
23.3027	1.30524e-08	28.4196	0.657905	0.657905	2.17734e-06	0.657905	0.961982	68.1636
23.3357	1.34908e-08	28.5029	0.649293	0.649293	2.36656e-06	0.649293	0.962547	68.3643
23.3441	1.3605e-08	28.5862	0.65952	0.65952	2.57227e-06	0.65952	0.965262	68.565
23.3856	1.41809e-08	28.6696	0.659304	0.659304	2.79581e-06	0.659304	0.96548	68.7657
23.419	1.46632e-08	28.7529	0.654661	0.654661	3.03883e-06	0.654661	0.966413	68.9664
23.427	1.47813e-08	28.8362	0.649538	0.649538	3.30291e-06	0.649538	0.966469	69.1671
23.4685	1.5407e-08	28.9196	0.649839	0.649839	3.59001e-06	0.649839	0.967397	69.3678
23.5024	1.59378e-08	29.0029	0.644949	0.644949	3.902e-06	0.644949	0.96788	69.5685
23.51	1.60593e-08	29.0863	0.642353	0.642353	4.24117e-06	0.642353	0.96866	69.7692
23.5514	1.67391e-08	29.1696	0.643812	0.643812	4.60974e-06	0.643812	0.970321	69.9699
23.5857	1.73229e-08	29.253	0.637893	0.637893	5.01043e-06	0.637893	0.971188	70.1706
23.5929	1.74477e-08	29.3363	0.633858	0.633858	5.44586e-06	0.633858	0.971662	70.3713
23.6344	1.81864e-08	29.4197	0.6376	0.6376	5.91922e-06	0.6376	0.972573	70.572
23.6691	1.88286e-08	29.503	0.63752	0.63752	6.43363e-06	0.63752	0.972971	70.7727
23.6758	1.89563e-08	29.5863	0.635424	0.635424	6.99285e-06	0.635424	0.974509	70.9734
23.7173	1.97588e-08	29.6697	0.627055	0.627055	7.60056e-06	0.627055	0.974532	71.1741
23.7524	2.04649e-08	29.753	0.627536	0.627536	8.26122e-06	0.627536	0.974943	71.3748
23.7587	2.05952e-08	29.8364	0.630463	0.630463	8.9793e-06	0.630463	0.975444	71.5755
23.8002	2.14671e-08	29.9197	0.625362	0.625362	9.75964e-06	0.625362	0.976654	71.7762
23.8358	2.22437e-08	30.003	0.62187	0.62187	1.06078e-05	0.62187	0.976907	71.9769
23.8417	2.23759e-08	30.0864	0.632775	0.632775	1.15298e-05	0.632775	0.977045	72.1776
23.8831	2.33231e-08	30.1697	0.633225	0.633225	1.25318e-05	0.633225	0.977516	72.3783
23.9191	2.41772e-08	30.2531	0.628333	0.628333	1.36211e-05	0.628333	0.977549	72.579
23.9246	2.43105e-08	30.3364	0.619433	0.619433	1.48049e-05	0.619433	0.977712	72.7797
23.9661	2.53397e-08	30.4198	0.622538	0.622538	1.60917e-05	0.622538	0.977817	72.9804
24.0024	2.62783e-08	30.5031	0.626137	0.626137	1.74905e-05	0.626137	0.978821	73.1811
24.0075	2.64124e-08	30.5864	0.622092	0.622092	1.90104e-05	0.622092	0.979104	73.3818
24.049	2.75305e-08	30.6698	0.623671	0.623671	2.06629e-05	0.623671	0.979116	73.5825
24.0858	2.8562e-08	30.7531	0.613257	0.613257	2.24586e-05	0.613257	0.979201	73.7832
24.0904	2.8696e-08	30.8365	0.612857	0.612857	2.44107e-05	0.612857	0.979613	73.9839
24.1319	2.99108e-08	30.9198	0.610547	0.610547	2.65321e-05	0.610547	0.980724	74.1846
24.1691	3.10447e-08	31.0032	0.605235	0.605235	2.88383e-05	0.605235	0.980851	74.3853
24.1734	3.11771e-08	31.0865	0.608312	0.608312	3.13445e-05	0.608312	0.980937	74.5861
24.2148	3.24969e-08	31.1698	0.608446	0.608446	3.4069e-05	0.608446	0.981097	74.7868
24.2524	3.37426e-08	31.2532	0.606726	0.606726	3.70298e-05	0.606726	0.981575	74.9875
24.2563	3.38726e-08	31.3365	0.603219	0.603219	4.02485e-05	0.603219	0.981864	75.1882
24.2978	3.53066e-08	31.4199	0.607006	0.607006	4.37462e-05	0.607006	0.982207	75.3889
24.3358	3.66756e-08	31.5032	0.603608	0.603608	4.75487e-05	0.603608	0.982324	75.5896
24.3392	3.68012e-08	31.5865	0.601705	0.601705	5.16809e-05	0.601705	0.982421	75.7903
24.3807	3.83592e-08	31.6699	0.598683	0.598683	5.61731e-05	0.598683	0.982547	75.991
24.4191	3.98635e-08	31.7532	0.59932	0.59932	6.10548e-05	0.59932	0.982725	76.1917
24.4221	3.99831e-08	31.8366	0.604742	0.604742	6.63618e-05	0.604742	0.982909	76.3924
24.4636	4.16757e-08	31.9199	0.59222	0.59222	7.21289e-05	0.59222	0.983016	76.5931
24.5025	4.33278e-08	32.0033	0.603419	0.603419	7.83985e-05	0.603419	0.983226	76.7938
24.5051	4.344e-08	32.0866	0.60576	0.60576	8.52117e-05	0.60576	0.985007	76.9945
24.5465	4.5279e-08	32.1699	0.593779	0.593779	9.26185e-05	0.593779	0.985121	77.1952
24.5858	4.70939e-08	32.2533	0.606779	0.606779	0.000100667	0.606779	0.985237	77.3959
24.588	4.71958e-08	32.3366	0.606174	0.606174	0.000109418	0.606174	0.985997	77.5966
24.6295	4.91938e-08	32.42	0.592774	0.592774	0.000118926	0.592774	0.986145	77.7973
24.6692	5.11866e-08	32.5033	0.600192	0.600192	0.000129264	0.600192	0.986199	77.998
24.6709	5.12764e-08	32.5866	0.597564	0.597564	0.000140497	0.597564	0.987047	78.1987
24.7124	5.34471e-08	32.67	0.58337	0.58337	0.00015271	0.58337	0.987288	78.3994
24.7525	5.56358e-08	32.7533	0.581487	0.581487	0.000165981	0.581487	0.98768	78.6001
24.7538	5.57097e-08	32.8367	0.584597	0.584597	0.000180408	0.584597	0.988333	78.8008
24.7953	5.80681e-08	32.92	0.588227	0.588227	0.000196086	0.588227	0.988664	79.0015
24.8359	6.04708e-08	33.0033	0.59535	0.59535	0.000213131	0.59535	0.988823	79.2022
24.8368	6.05264e-08	33.0867	0.580031	0.580031	0.000231653	0.580031	0.98896	79.4029
24.8782	6.30887e-08	33.17	0.581075	0.581075	0.000251788	0.581075	0.98911	79.6036
24.9192	6.5727e-08	33.2534	0.576906	0.576906	0.00027367	0.576906	0.989122	79.8043
24.9197	6.57595e-08	33.3367	0.564299	0.564299	0.000297458	0.564299	0.98913	80.005
24.9612	6.85434e-08	33.4201	0.567851	0.567851	0.000323308	0.567851	0.989967	80.2057
25.0025	7.1439e-08	33.5034	0.558438	0.558438	0.000351411	0.558438	0.990051	80.4064
25.0026	7.14451e-08	33.5867	0.552889	0.552889	0.00038195	0.552889	0.990433	80.6071
25.0441	7.44696e-08	33.6701	0.557488	0.557488	0.000415149	0.557488	0.990846	80.8078
25.0855	7.76222e-08	33.7534	0.55974	0.55974	0.000451228	0.55974	0.990902	81.0085
25.0859	7.76486e-08	33.8368	0.559605	0.559605	0.000490449	0.559605	0.990965	81.2092
25.127	8.09083e-08	33.9201	0.564336	0.564336	0.000533071	0.564336	0.991108	81.4099
25.1685	8.43334e-08	34.0035	0.568118	0.568118	0.000579407	0.568118	0.991279	81.6106
25.1692	8.43966e-08	34.0868	0.569616	0.569616	0.00062976	0.569616	0.991531	81.8113
25.2099	8.79036e-08	34.1701	0.558529	0.558529	0.0006845	0.558529	0.991665	82.012
25.2514	9.16249e-08	34.2535	0.559858	0.559858	0.000743986	0.559858	0.991782	82.2127
25.2526	9.17325e-08	34.3368	0.554466	0.554466	0.000808655	0.554466	0.991842	82.4134
25.2929	9.55037e-08	34.4201	0.55617	0.55617	0.00087893	0.55617	0.991863	82.6141
25.3343	9.95468e-08	34.5035	0.556716	0.556716	0.000955328	0.556716	0.992169	82.8149
25.3359	9.97045e-08	34.5868	0.554574	0.554574	0.00103835	0.554574	0.992261	83.0156
25.3758	1.03761e-07	34.6702	0.554818	0.554818	0.00112861	0.554818	0.992552	83.2163
25.4172	1.08154e-07	34.7535	0.552221	0.552221	0.00122669	0.552221	0.992911	83.417
25.4193	1.08371e-07	34.8369	0.556468	0.556468	0.00133331	0.556468	0.993075	83.6177
25.4587	1.12732e-07	34.9202	0.567294	0.567294	0.00144918	0.567294	0.993493	83.8184
25.5002	1.17505e-07	35.0035	0.564679	0.564679	0.00157515	0.564679	0.993822	84.0191
25.5026	1.17789e-07	35.0869	0.560416	0.560416	0.00171204	0.560416	0.994073	84.2198
25.5416	1.22479e-07	35.1702	0.564367	0.564367	0.00186085	0.564367	0.994138	84.4205
25.5831	1.27664e-07	35.2536	0.551118	0.551118	0.00202257	0.551118	0.994175	84.6212
25.5859	1.28027e-07	35.3369	0.549219	0.549219	0.00219837	0.549219	0.994434	84.8219
25.6246	1.33068e-07	35.4203	0.555031	0.555031	0.00238942	0.555031	0.995487	85.0226
25.666	1.38702e-07	35.5036	0.553139	0.553139	0.00259711	0.553139	0.995683	85.2233
25.6693	1.39153e-07	35.587	0.565103	0.565103	0.00282286	0.565103	0.996248	85.424
25.7075	1.44574e-07	35.6703	0.548803	0.548803	0.00306818	0.548803	0.996331	85.6247
25.7489	1.50694e-07	35.7536	0.546573	0.546573	0.00333487	0.546573	0.996421	85.8254
25.7526	1.51249e-07	35.837	0.546656	0.546656	0.00362468	0.546656	0.996592	86.0261
25.7904	1.57073e-07	35.9203	0.561027	0.561027	0.00393975	0.561027	0.996761	86.2268
25.8319	1.63723e-07	36.0037	0.561133	0.561133	0.00428213	0.561133	0.997226	86.4275
25.836	1.64393e-07	36.087	0.56032	0.56032	0.00465426	0.56032	0.997612	86.6282
25.8733	1.70654e-07	36.1703	0.550912	0.550912	0.00505882	0.550912	0.997792	86.8289
25.9148	1.77878e-07	36.2537	0.557025	0.557025	0.00549845	0.557025	0.998165	87.0296
25.9193	1.78683e-07	36.337	0.543089	0.543089	0.00597639	0.543089	0.998505	87.2303
25.9563	1.85409e-07	36.4203	0.550332	0.550332	0.00649576	0.550332	0.998583	87.431
25.9977	1.93258e-07	36.5037	0.541244	0.541244	0.00706039	0.541244	0.998996	87.6317
26.0026	1.94211e-07	36.587	0.538764	0.538764	0.00767396	0.538764	0.999016	87.8324
26.0392	2.01439e-07	36.6704	0.536631	0.536631	0.008341	0.536631	0.999384	88.0331
26.0806	2.09967e-07	36.7537	0.534972	0.534972	0.00906602	0.534972	0.999432	88.2338
26.086	2.11092e-07	36.8371	0.537961	0.537961	0.00985389	0.537961	0.999566	88.4345
26.1221	2.18856e-07	36.9204	0.547375	0.547375	0.0107104	0.547375	0.999615	88.6352
26.1636	2.28121e-07	37.0037	0.539748	0.539748	0.0116412	0.539748	1.00046	88.8359
26.1693	2.29437e-07	37.0871	0.536867	0.536867	0.0126531	0.536867	1.00066	89.0366
26.205	2.37778e-07	37.1704	0.535276	0.535276	0.0137527	0.535276	1.00085	89.2373
26.2465	2.47844e-07	37.2538	0.53114	0.53114	0.0149481	0.53114	1.00107	89.438
26.2527	2.4938e-07	37.3371	0.529696	0.529696	0.0162471	0.529696	1.00118	89.6387
26.288	2.58336e-07	37.4205	0.529293	0.529293	0.0176594	0.529293	1.00184	89.8394
26.3294	2.69272e-07	37.5038	0.51911	0.51911	0.019194	0.51911	1.00184	90.0401
26.336	2.71052e-07	37.5872	0.518771	0.518771	0.0208624	0.518771	1.00195	90.2408
26.3709	2.80672e-07	37.6705	0.518804	0.518804	0.0226755	0.518804	1.0024	90.4415
26.4123	2.92554e-07	37.7538	0.507521	0.507521	0.0246465	0.507521	1.00279	90.6422
26.4194	2.94612e-07	37.8372	0.511527	0.511527	0.0267883	0.511527	1.00283	90.843
26.4538	3.04939e-07	37.9205	0.516431	0.516431	0.0291168	0.516431	1.00287	91.0437
26.4953	3.17848e-07	38.0038	0.506674	0.506674	0.0316472	0.506674	1.00287	91.2444
26.5027	3.20215e-07	38.0872	0.497769	0.497769	0.0343981	0.497769	1.00297	91.4451
26.5367	3.31304e-07	38.1705	0.49695	0.49695	0.0373874	0.49695	1.003	91.6458
26.5782	3.45329e-07	38.2539	0.493824	0.493824	0.0406372	0.493824	1.00319	91.8465
26.586	3.48049e-07	38.3372	0.493652	0.493652	0.0441687	0.493652	1.00364	92.0472
26.6196	3.59948e-07	38.4206	0.493665	0.493665	0.0480079	0.493665	1.0046	92.2479
26.6611	3.75186e-07	38.5039	0.481877	0.481877	0.05218	0.481877	1.00702	92.4486
26.6694	3.78296e-07	38.5872	0.475067	0.475067	0.0567156	0.475067	1.00824	92.6493
26.7026	3.91069e-07	38.6706	0.467858	0.467858	0.0616445	0.467858	1.00912	92.85
26.744	4.07625e-07	38.7539	0.474547	0.474547	0.0670027	0.474547	1.01129	93.0507
26.7527	4.11178e-07	38.8373	0.467038	0.467038	0.0728255	0.467038	1.01187	93.2514
26.7855	4.24881e-07	38.9206	0.455392	0.455392	0.0791557	0.455392	1.01277	93.4521
26.827	4.42868e-07	39.004	0.448242	0.448242	0.0860346	0.448242	1.0132	93.6528
26.8361	4.46911e-07	39.0873	0.437954	0.437954	0.093513	0.437954	1.01373	93.8535
26.8684	4.61616e-07	39.1706	0.431471	0.431471	0.10164	0.431471	1.01407	94.0542
26.9099	4.81158e-07	39.254	0.416198	0.416198	0.110474	0.416198	1.01414	94.2549
26.9194	4.85758e-07	39.3373	0.403889	0.403889	0.120075	0.403889	1.01423	94.4556
26.9513	5.01527e-07	39.4207	0.405168	0.405168	0.130512	0.405168	1.01471	94.6563
26.9928	5.22759e-07	39.504	0.378705	0.378705	0.141854	0.378705	1.01578	94.857
27.0027	5.27972e-07	39.5874	0.367316	0.367316	0.154185	0.367316	1.01612	95.0577
27.0343	5.4489e-07	39.6707	0.352784	0.352784	0.167584	0.352784	1.01614	95.2584
27.0757	5.67957e-07	39.754	0.342369	0.342369	0.182151	0.342369	1.01627	95.4591
27.0861	5.73865e-07	39.8374	0.323383	0.323383	0.19798	0.323383	1.01665	95.6598
27.1172	5.92001e-07	39.9207	0.312201	0.312201	0.215189	0.312201	1.01707	95.8605
27.1587	6.17062e-07	40.004	0.279937	0.279937	0.23389	0.279937	1.0176	96.0612
27.1694	6.23736e-07	40.0874	0.267372	0.267372	0.25422	0.267372	1.01792	96.2619
27.2001	6.43185e-07	40.1707	0.237813	0.237813	0.276313	0.237813	1.01797	96.4626
27.2416	6.70413e-07	40.2541	0.214195	0.214195	0.30033	0.214195	1.01804	96.6633
27.2528	6.77952e-07	40.3374	0.191068	0.191068	0.32643	0.191068	1.01811	96.864
27.283	6.98795e-07	40.4208	0.170707	0.170707	0.354804	0.170707	1.01819	97.0647
27.3245	7.28377e-07	40.5041	0.129339	0.129339	0.385638	0.129339	1.01827	97.2654
27.3361	7.36869e-07	40.5874	0.0954508	0.0954508	0.419159	0.0954508	1.01845	97.4661
27.366	7.59212e-07	40.6708	0.0602699	0.0602699	0.455585	0.0602699	1.01864	97.6668
27.4074	7.91353e-07	40.7541	0.0235921	0.0235921	0.495186	0.0235921	1.01927	97.8675
27.4195	8.0092e-07	40.8375	-0.017172	-0.017172	0.53822	-0.017172	1.01964	98.0682
27.4489	8.24854e-07	40.9208	-0.0692772	-0.0692772	0.585003	-0.0692772	1.01993	98.2689
27.4904	8.59773e-07	41.0042	-0.115186	-0.115186	0.635842	-0.115186	1.02063	98.4696
27.5028	8.70523e-07	41.0875	-0.175077	-0.175077	0.691111	-0.175077	1.02074	98.6703
27.5318	8.96171e-07	41.1708	-0.234212	-0.234212	0.751171	-0.234212	1.02083	98.871
27.5733	9.34109e-07	41.2542	-0.300918	-0.300918	0.816464	-0.300918	1.02158	99.0718
27.5861	9.4619e-07	41.3375	-0.373077	-0.373077	0.887418	-0.373077	1.02175	99.2725
27.6147	9.73654e-07	41.4209	-0.451994	-0.451994	0.964555	-0.451994	1.02179	99.4732
27.6562	1.01487e-06	41.5042	-0.537525	-0.537525	1.04838	-0.537525	1.0227	99.6739
27.6695	1.02842e-06	41.5876	-0.628868	-0.628868	1.13951	-0.628868	1.02349	99.8746
27.6977	1.05784e-06
27.7391	1.10262e-06
27.7528	1.11781e-06
27.7806	1.1493e-06
27.8221	1.19795e-06
27.8361	1.21495e-06
27.8635	1.24866e-06
27.905	1.30153e-06
27.9195	1.32056e-06
27.9464	1.35662e-06
27.9879	1.41405e-06
28.0028	1.43532e-06
28.0294	1.47392e-06
28.0708	1.53631e-06
28.0862	1.56008e-06
28.1123	1.60135e-06
28.1538	1.66914e-06
28.1695	1.69566e-06
28.1952	1.7398e-06
28.2367	1.81346e-06
28.2529	1.84305e-06
28.2781	1.89023e-06
28.3196	1.97025e-06
28.3362	2.00322e-06
28.3611	2.05366e-06
28.4025	2.1406e-06
28.4196	2.17734e-06
28.444	2.23122e-06
28.4855	2.32567e-06
28.5029	2.36656e-06
28.5269	2.42413e-06
28.5684	2.52675e-06
28.5862	2.57227e-06
28.6098	2.63372e-06
28.6513	2.74521e-06
28.6696	2.79581e-06
28.6928	2.86143e-06
28.7342	2.98256e-06
28.7529	3.03883e-06
28.7757	3.10883e-06
28.8172	3.24044e-06
28.8362	3.30291e-06
28.8586	3.37762e-06
28.9001	3.5206e-06
28.9196	3.59001e-06
28.9415	3.66964e-06
28.983	3.825e-06
29.0029	3.902e-06
29.0245	3.98692e-06
29.0659	4.1557e-06
29.0863	4.24117e-06
29.1074	4.33163e-06
29.1489	4.51501e-06
29.1696	4.60974e-06
29.1903	4.70614e-06
29.2318	4.90537e-06
29.253	5.01043e-06
29.2732	5.11304e-06
29.3147	5.32949e-06
29.3363	5.44586e-06
29.3562	5.55511e-06
29.3976	5.79028e-06
29.4197	5.91922e-06
29.4391	6.0354e-06
29.4805	6.29091e-06
29.503	6.43363e-06
29.522	6.55723e-06
29.5635	6.83482e-06
29.5863	6.99285e-06
29.6049	7.12416e-06
29.6464	7.42576e-06
29.6697	7.60056e-06
29.6879	7.74012e-06
29.7293	8.06779e-06
29.753	8.26122e-06
29.7708	8.40933e-06
29.8122	8.76533e-06
29.8364	8.9793e-06
29.8537	9.1364e-06
29.8952	9.52318e-06
29.9197	9.75964e-06
29.9366	9.92633e-06
29.9781	1.03465e-05
30.003	1.06078e-05
30.0196	1.07846e-05
30.061	1.12411e-05
30.0864	1.15298e-05
30.1025	1.1717e-05
30.1439	1.2213e-05
30.1697	1.25318e-05
30.1854	1.273e-05
30.2269	1.3269e-05
30.2531	1.36211e-05
30.2683	1.38307e-05
30.3098	1.44162e-05
30.3364	1.48049e-05
30.3513	1.50265e-05
30.3927	1.56626e-05
30.4198	1.60917e-05
30.4342	1.63257e-05
30.4756	1.70168e-05
30.5031	1.74905e-05
30.5171	1.77372e-05
30.5586	1.84881e-05
30.5864	1.90104e-05
30.6	1.92707e-05
30.6415	2.00865e-05
30.6698	2.06629e-05
30.683	2.09369e-05
30.7244	2.18232e-05
30.7531	2.24586e-05
30.7659	2.27471e-05
30.8073	2.37101e-05
30.8365	2.44107e-05
30.8488	2.47138e-05
30.8903	2.576e-05
30.9198	2.65321e-05
30.9317	2.68506e-05
30.9732	2.79872e-05
31.0032	2.88383e-05
31.0147	2.91721e-05
31.0561	3.0407e-05
31.0865	3.13445e-05
31.0976	3.16943e-05
31.139	3.3036e-05
31.1698	3.4069e-05
31.1805	3.44346e-05
31.222	3.58923e-05
31.2532	3.70298e-05
31.2634	3.74118e-05
31.3049	3.89956e-05
31.3365	4.02485e-05
31.3464	4.06464e-05
31.3878	4.23671e-05
31.4199	4.37462e-05
31.4293	4.41607e-05
31.4707	4.60302e-05
31.5032	4.75487e-05
31.5122	4.79788e-05
31.5537	5.00099e-05
31.5865	5.16809e-05
31.5951	5.2127e-05
31.6366	5.43338e-05
31.6699	5.61731e-05
31.6781	5.66339e-05
31.7195	5.90315e-05
31.7532	6.10548e-05
31.761	6.15305e-05
31.8024	6.41353e-05
31.8366	6.63618e-05
31.8439	6.68504e-05
31.8854	6.96805e-05
31.9199	7.21289e-05
31.9268	7.26303e-05
31.9683	7.57051e-05
32.0033	7.83985e-05
32.0098	7.89099e-05
32.0512	8.22505e-05
32.0866	8.52117e-05
32.0927	8.57325e-05
32.1341	8.93619e-05
32.1699	9.26185e-05
32.1756	9.31449e-05
32.2171	9.70881e-05
32.2533	0.000100667
32.2585	0.000101198
32.3	0.000105482
32.3366	0.000109418
32.3415	0.000109948
32.3829	0.000114602
32.42	0.000118926
32.4244	0.000119454
32.4658	0.000124511
32.5033	0.000129264
32.5073	0.000129782
32.5488	0.000135276
32.5866	0.000140497
32.5902	0.000141003
32.6317	0.000146972
32.67	0.00015271
32.6731	0.000153194
32.7146	0.000159679
32.7533	0.000165981
32.7561	0.000166439
32.7975	0.000173485
32.8367	0.000180408
32.839	0.000180829
32.8805	0.000188485
32.92	0.000196086
32.9219	0.000196464
32.9634	0.000204781
33.0033	0.000213131
33.0048	0.00021345
33.0463	0.000222486
33.0867	0.000231653
33.0878	0.000231905
33.1292	0.000241722
33.17	0.000251788
33.1707	0.000251955
33.2122	0.000262622
33.2534	0.00027367
33.2536	0.00027374
33.2951	0.000285328
33.3365	0.000297407
33.3367	0.000297458
33.378	0.000309997
33.4195	0.000323121
33.4201	0.000323308
33.4609	0.0003368
33.5024	0.000351058
33.5034	0.000351411
33.5439	0.00036592
33.5853	0.00038141
33.5867	0.00038195
33.6268	0.000397557
33.6682	0.000414387
33.6701	0.000415149
33.7097	0.00043193
33.7512	0.000450215
33.7534	0.000451228
33.7926	0.000469274
33.8341	0.00048914
33.8368	0.000490449
33.8756	0.000509848
33.917	0.000531432
33.9201	0.000533071
33.9585	0.000553929
33.9999	0.000577379
34.0035	0.000579407
34.0414	0.000601822
34.0829	0.000627299
34.0868	0.00062976
34.1243	0.000653855
34.1658	0.000681536
34.1701	0.0006845
34.2073	0.000710388
34.2487	0.000740461
34.2535	0.000743986
34.2902	0.000771808
34.3316	0.000804481
34.3368	0.000808655
34.3731	0.000838538
34.4146	0.000874037
34.4201	0.00087893
34.456	0.000911038
34.4975	0.000949606
34.5035	0.000955328
34.539	0.000989806
34.5804	0.00103171
34.5868	0.00103835
34.6219	0.00107538
34.6633	0.00112091
34.6702	0.00112861
34.7048	0.00116836
34.7463	0.00121782
34.7535	0.00122669
34.7877	0.00126938
34.8292	0.00132312
34.8369	0.00133331
34.8707	0.00137913
34.9121	0.00143751
34.9202	0.00144918
34.9536	0.00149837
34.995	0.0015618
35.0035	0.00157515
35.0365	0.00162792
35.078	0.00169683
35.0869	0.00171204
35.1194	0.00176867
35.1609	0.00184354
35.1702	0.00186085
35.2024	0.00192159
35.2438	0.00200294
35.2536	0.00202257
35.2853	0.00208773
35.3267	0.00217611
35.3369	0.00219837
35.3682	0.00226823
35.4097	0.00236425
35.4203	0.00238942
35.4511	0.00246434
35.4926	0.00256867
35.5036	0.00259711
35.534	0.00267741
35.5755	0.00279076
35.587	0.00282286
35.617	0.0029089
35.6584	0.00303204
35.6703	0.00306818
35.6999	0.0031604
35.7414	0.00329419
35.7536	0.00333487
35.7828	0.00343365
35.8243	0.00357901
35.837	0.00362468
35.8657	0.00373052
35.9072	0.00388845
35.9203	0.00393975
35.9487	0.00405306
35.9901	0.00422465
36.0037	0.00428213
36.0316	0.00440349
36.0731	0.00458991
36.087	0.00465426
36.1145	0.00478422
36.156	0.00498675
36.1703	0.00505882
36.1974	0.00519786
36.2389	0.00541791
36.2537	0.00549845
36.2804	0.00564727
36.3218	0.00588634
36.337	0.00597639
36.3633	0.00613553
36.4048	0.00639527
36.4203	0.00649576
36.4462	0.00666601
36.4877	0.00694821
36.5037	0.00706039
36.5291	0.00724235
36.5706	0.00754895
36.587	0.00767396
36.6121	0.00786852
36.6535	0.00820163
36.6704	0.008341
36.695	0.00854884
36.7365	0.00891074
36.7537	0.00906602
36.7779	0.00928797
36.8194	0.00968116
36.8371	0.00985389
36.8608	0.010091
36.9023	0.0105182
36.9204	0.0107104
36.9438	0.0109635
36.9852	0.0114276
37.0037	0.0116412
37.0267	0.0119114
37.0682	0.0124156
37.0871	0.0126531
37.1096	0.0129412
37.1511	0.0134891
37.1704	0.0137527
37.1925	0.0140601
37.234	0.0146553
37.2538	0.0149481
37.2755	0.0152758
37.3169	0.0159225
37.3371	0.0162471
37.3584	0.0165965
37.3999	0.0172991
37.4205	0.0176594
37.4413	0.0180314
37.4828	0.0187948
37.5038	0.019194
37.5242	0.0195904
37.5657	0.0204198
37.5872	0.0208624
37.6072	0.0212842
37.6486	0.0221853
37.6705	0.0226755
37.6901	0.0231245
37.7316	0.0241034
37.7538	0.0246465
37.773	0.0251238
37.8145	0.0261874
37.8372	0.0267883
37.8559	0.027296
37.8974	0.0284516
37.9205	0.0291168
37.9389	0.029656
37.9803	0.0309115
38.0038	0.0316472
38.0218	0.0322201
38.0633	0.0335841
38.0872	0.0343981
38.1047	0.0350058
38.1462	0.0364878
38.1705	0.0373874
38.1876	0.0380324
38.2291	0.0396425
38.2539	0.0406372
38.2706	0.0413207
38.312	0.04307
38.3372	0.0441687
38.3535	0.0448933
38.395	0.0467938
38.4206	0.0480079
38.4364	0.0487748
38.4779	0.0508396
38.5039	0.05218
38.5193	0.0529918
38.5608	0.0552352
38.5872	0.0567156
38.6023	0.0575735
38.6437	0.0600108
38.6706	0.0616445
38.6852	0.0625513
38.7266	0.0651993
38.7539	0.0670027
38.7681	0.0679595
38.8096	0.0708365
38.8373	0.0728255
38.851	0.0738352
38.8925	0.076961
38.9206	0.0791557
38.934	0.080219
38.9754	0.083615
39.004	0.0860346
39.0169	0.0871548
39.0583	0.0908444
39.0873	0.093513
39.0998	0.0946902
39.1413	0.0986988
39.1706	0.10164
39.1827	0.102877
39.2242	0.107232
39.254	0.110474
39.2657	0.111772
39.3071	0.116504
39.3373	0.120075
39.3486	0.121436
39.39	0.126576
39.4207	0.130512
39.4315	0.131935
39.473	0.13752
39.504	0.141854
39.5144	0.143342
39.5559	0.14941
39.5874	0.154185
39.5974	0.155735
39.6388	0.162328
39.6707	0.167584
39.6803	0.1692
39.7217	0.176363
39.754	0.182151
39.7632	0.183829
39.8047	0.191611
39.8374	0.19798
39.8461	0.199723
39.8876	0.208178
39.9207	0.215189
39.9291	0.216991
39.9705	0.226177
40.004	0.23389
40.012	0.235752
40.0534	0.245733
40.0874	0.25422
40.0949	0.256135
40.1364	0.266979
40.1707	0.276313
40.1778	0.278281
40.2193	0.290062
40.2541	0.30033
40.2608	0.302341
40.3022	0.31514
40.3374	0.32643
40.3437	0.328481
40.3851	0.342387
40.4208	0.354804
40.4266	0.356882
40.4681	0.37199
40.5041	0.385638
40.5095	0.387738
40.551	0.404152
40.5874	0.419159
40.5925	0.421262
40.6339	0.439095
40.6708	0.455585
40.6754	0.457684
40.7168	0.477059
40.7541	0.495186
40.7583	0.497255
40.7998	0.518306
40.8375	0.53822
40.8412	0.540248
40.8827	0.563119
40.9208	0.585003
40.9242	0.586958
40.9656	0.611806
41.0042	0.635842
41.0071	0.637706
41.0485	0.664703
41.0875	0.691111
41.09	0.692842
41.1315	0.722173
41.1708	0.751171
41.1729	0.752745
41.2144	0.784612
41.2542	0.816464
41.2559	0.817827
41.2973	0.852449
41.3375	0.887418
41.3388	0.888537
41.3802	0.926152
41.4209	0.964555
41.4217	0.96536
41.4632	1.00623
41.5042	1.04838
41.5046	1.04882
41.5461	1.09323
41.5876	1.13951

## Sheet: FitExpCurve2
Independent Variable	ExpDec1 Fit of Sheet1 N"Mean"	Independent Variable	Regular Residual of Sheet1 N"Mean"	Regular Residual of Sheet1 N"Mean"	Fitted Y	Regular Residual of Sheet1 N"Mean"	Regular Residual of Sheet1 N"Mean"	Percentiles	Reference X	Reference Line
									mu = 0.011918	sigma = 0.036725
Fitted Curves Plot	Fitted Curves Plot			Histogram of the Residual Plot	Residual vs. Predicted Values Plot	Residual vs. Predicted Values Plot	Normal Probability Plot of Residuals	Normal Probability Plot of Residuals	Normal Probability Plot of Residuals	Normal Probability Plot of Residuals
0.166683	1.03866	0.166683	-0.0495525	-0.0495525	1.03866	-0.0495525	-0.0803664	0.125439	-0.106565	0.0627195
0.250033	1.0379	0.250033	-0.0700178	-0.0700178	1.0379	-0.0700178	-0.0700178	0.326141	0.130401	99.9373
0.333367	1.03713	0.333367	-0.0803664	-0.0803664	1.03713	-0.0803664	-0.0695658	0.526844
0.416717	1.03637	0.416717	-0.0382008	-0.0382008	1.03637	-0.0382008	-0.0610881	0.727546
0.50005	1.0356	0.50005	-0.0610881	-0.0610881	1.0356	-0.0610881	-0.0535717	0.928249
0.5834	1.03483	0.5834	-0.0695658	-0.0695658	1.03483	-0.0695658	-0.0508319	1.12895
0.666733	1.03406	0.666733	-0.0490504	-0.0490504	1.03406	-0.0490504	-0.0495525	1.32965
0.750083	1.03328	0.750083	-0.0402102	-0.0402102	1.03328	-0.0402102	-0.0495168	1.53036
0.833417	1.03251	0.833417	-0.0360902	-0.0360902	1.03251	-0.0360902	-0.0490504	1.73106
0.916767	1.03174	0.916767	-0.0271353	-0.0271353	1.03174	-0.0271353	-0.0490023	1.93176
1.0001	1.03096	1.0001	-0.0331689	-0.0331689	1.03096	-0.0331689	-0.0482327	2.13246
1.08345	1.03018	1.08345	-0.0325724	-0.0325724	1.03018	-0.0325724	-0.0474721	2.33317
1.16678	1.02941	1.16678	-0.040583	-0.040583	1.02941	-0.040583	-0.0466315	2.53387
1.25013	1.02863	1.25013	-0.0402929	-0.0402929	1.02863	-0.0402929	-0.0462752	2.73457
1.33347	1.02785	1.33347	-0.0482327	-0.0482327	1.02785	-0.0482327	-0.046132	2.93527
1.41682	1.02706	1.41682	-0.038399	-0.038399	1.02706	-0.038399	-0.0460929	3.13598
1.50015	1.02628	1.50015	-0.0344979	-0.0344979	1.02628	-0.0344979	-0.0458822	3.33668
1.5835	1.0255	1.5835	-0.0316735	-0.0316735	1.0255	-0.0316735	-0.0458257	3.53738
1.66683	1.02471	1.66683	-0.0355792	-0.0355792	1.02471	-0.0355792	-0.0447833	3.73808
1.75018	1.02392	1.75018	-0.0339549	-0.0339549	1.02392	-0.0339549	-0.0447047	3.93879
1.83352	1.02313	1.83352	-0.0219517	-0.0219517	1.02313	-0.0219517	-0.0442522	4.13949
1.91687	1.02234	1.91687	-0.0193722	-0.0193722	1.02234	-0.0193722	-0.0437155	4.34019
2.0002	1.02155	2.0002	-0.0207055	-0.0207055	1.02155	-0.0207055	-0.0436999	4.54089
2.08355	1.02076	2.08355	-0.0177615	-0.0177615	1.02076	-0.0177615	-0.0433879	4.7416
2.16688	1.01997	2.16688	-0.0171814	-0.0171814	1.01997	-0.0171814	-0.0433554	4.9423
2.25023	1.01917	2.25023	-0.017334	-0.017334	1.01917	-0.017334	-0.0428523	5.143
2.33357	1.01838	2.33357	-0.0151879	-0.0151879	1.01838	-0.0151879	-0.0427748	5.3437
2.41692	1.01758	2.41692	-0.0105564	-0.0105564	1.01758	-0.0105564	-0.0426531	5.54441
2.50025	1.01678	2.50025	-0.00548924	-0.00548924	1.01678	-0.00548924	-0.0423392	5.74511
2.5836	1.01598	2.5836	-0.00225192	-0.00225192	1.01598	-0.00225192	-0.0422947	5.94581
2.66693	1.01518	2.66693	-0.00330771	-0.00330771	1.01518	-0.00330771	-0.0420986	6.14651
2.75028	1.01438	2.75028	0.000333739	0.000333739	1.01438	0.000333739	-0.0420369	6.34722
2.83362	1.01357	2.83362	0.00257164	0.00257164	1.01357	0.00257164	-0.0420182	6.54792
2.91697	1.01277	2.91697	0.00335848	0.00335848	1.01277	0.00335848	-0.0419656	6.74862
3.0003	1.01196	3.0003	0.00226712	0.00226712	1.01196	0.00226712	-0.0415936	6.94932
3.08365	1.01115	3.08365	0.00512215	0.00512215	1.01115	0.00512215	-0.0414085	7.15003
3.16698	1.01034	3.16698	0.0114067	0.0114067	1.01034	0.0114067	-0.0411861	7.35073
3.25033	1.00953	3.25033	0.0110934	0.0110934	1.00953	0.0110934	-0.0410478	7.55143
3.33367	1.00872	3.33367	0.0147677	0.0147677	1.00872	0.0147677	-0.0407716	7.75213
3.41702	1.00791	3.41702	0.0100683	0.0100683	1.00791	0.0100683	-0.040583	7.95283
3.50035	1.00709	3.50035	0.00869221	0.00869221	1.00709	0.00869221	-0.0405785	8.15354
3.5837	1.00628	3.5837	0.00649181	0.00649181	1.00628	0.00649181	-0.0402929	8.35424
3.66703	1.00546	3.66703	0.012582	0.012582	1.00546	0.012582	-0.0402479	8.55494
3.75038	1.00464	3.75038	0.0180634	0.0180634	1.00464	0.0180634	-0.0402211	8.75564
3.83372	1.00382	3.83372	0.0140965	0.0140965	1.00382	0.0140965	-0.0402102	8.95635
3.91707	1.003	3.91707	0.0177435	0.0177435	1.003	0.0177435	-0.0401924	9.15705
4.0004	1.00218	4.0004	0.0164644	0.0164644	1.00218	0.0164644	-0.0399631	9.35775
4.08375	1.00135	4.08375	0.018288	0.018288	1.00135	0.018288	-0.0398749	9.55845
4.16708	1.00053	4.16708	0.0187451	0.0187451	1.00053	0.0187451	-0.0397249	9.75916
4.25043	0.999701	4.25043	0.0144377	0.0144377	0.999701	0.0144377	-0.0396125	9.95986
4.33377	0.998874	4.33377	0.0210565	0.0210565	0.998874	0.0210565	-0.0395798	10.1606
4.41712	0.998044	4.41712	0.0235405	0.0235405	0.998044	0.0235405	-0.0392965	10.3613
4.50045	0.997214	4.50045	0.0194389	0.0194389	0.997214	0.0194389	-0.0391319	10.562
4.5838	0.996382	4.5838	0.0218066	0.0218066	0.996382	0.0218066	-0.0390892	10.7627
4.66713	0.995549	4.66713	0.0215238	0.0215238	0.995549	0.0215238	-0.0390806	10.9634
4.75048	0.994714	4.75048	0.0237379	0.0237379	0.994714	0.0237379	-0.0390403	11.1641
4.83382	0.993878	4.83382	0.0279139	0.0279139	0.993878	0.0279139	-0.0389936	11.3648
4.91717	0.993041	4.91717	0.0277927	0.0277927	0.993041	0.0277927	-0.0388647	11.5655
5.0005	0.992202	5.0005	0.0259075	0.0259075	0.992202	0.0259075	-0.0386767	11.7662
5.08385	0.991362	5.08385	0.0269112	0.0269112	0.991362	0.0269112	-0.0384562	11.9669
5.16718	0.990521	5.16718	0.0235483	0.0235483	0.990521	0.0235483	-0.038399	12.1676
5.25053	0.989678	5.25053	0.0235199	0.0235199	0.989678	0.0235199	-0.0383395	12.3683
5.33387	0.988834	5.33387	0.0287657	0.0287657	0.988834	0.0287657	-0.0382919	12.569
5.41722	0.987988	5.41722	0.0202563	0.0202563	0.987988	0.0202563	-0.0382814	12.7697
5.50055	0.987141	5.50055	0.0157307	0.0157307	0.987141	0.0157307	-0.0382008	12.9704
5.5839	0.986293	5.5839	0.0161114	0.0161114	0.986293	0.0161114	-0.0375425	13.1711
5.66723	0.985443	5.66723	0.0135725	0.0135725	0.985443	0.0135725	-0.0374451	13.3718
5.75058	0.984592	5.75058	0.0158629	0.0158629	0.984592	0.0158629	-0.0373116	13.5725
5.83392	0.98374	5.83392	0.0156918	0.0156918	0.98374	0.0156918	-0.037101	13.7732
5.91727	0.982886	5.91727	0.0199805	0.0199805	0.982886	0.0199805	-0.0370811	13.9739
6.0006	0.982031	6.0006	0.0136523	0.0136523	0.982031	0.0136523	-0.0368831	14.1746
6.08395	0.981174	6.08395	0.0160522	0.0160522	0.981174	0.0160522	-0.0367683	14.3753
6.1673	0.980316	6.1673	0.0164447	0.0164447	0.980316	0.0164447	-0.0360924	14.576
6.25063	0.979457	6.25063	0.0241862	0.0241862	0.979457	0.0241862	-0.0360902	14.7767
6.33398	0.978596	6.33398	0.0158385	0.0158385	0.978596	0.0158385	-0.0359746	14.9774
6.41732	0.977734	6.41732	0.0163394	0.0163394	0.977734	0.0163394	-0.0355792	15.1781
6.50067	0.97687	6.50067	0.0135628	0.0135628	0.97687	0.0135628	-0.035505	15.3788
6.584	0.976005	6.584	0.00923213	0.00923213	0.976005	0.00923213	-0.0354433	15.5795
6.66735	0.975139	6.66735	0.00740823	0.00740823	0.975139	0.00740823	-0.0353677	15.7802
6.75068	0.974271	6.75068	0.00493001	0.00493001	0.974271	0.00493001	-0.0353294	15.9809
6.83403	0.973402	6.83403	0.0117197	0.0117197	0.973402	0.0117197	-0.0352504	16.1816
6.91737	0.972531	6.91737	0.0193314	0.0193314	0.972531	0.0193314	-0.0351576	16.3823
7.00072	0.971659	7.00072	0.0208927	0.0208927	0.971659	0.0208927	-0.0350191	16.583
7.08405	0.970786	7.08405	0.0247012	0.0247012	0.970786	0.0247012	-0.0344979	16.7837
7.1674	0.969911	7.1674	0.0219319	0.0219319	0.969911	0.0219319	-0.0344395	16.9844
7.25073	0.969034	7.25073	0.0251402	0.0251402	0.969034	0.0251402	-0.0342339	17.1851
7.33408	0.968157	7.33408	0.0259817	0.0259817	0.968157	0.0259817	-0.0339549	17.3859
7.41742	0.967277	7.41742	0.0262154	0.0262154	0.967277	0.0262154	-0.0335518	17.5866
7.50077	0.966397	7.50077	0.0245055	0.0245055	0.966397	0.0245055	-0.0334716	17.7873
7.5841	0.965515	7.5841	0.0364342	0.0364342	0.965515	0.0364342	-0.0333125	17.988
7.66745	0.964631	7.66745	0.0364426	0.0364426	0.964631	0.0364426	-0.0332935	18.1887
7.75078	0.963747	7.75078	0.0358684	0.0358684	0.963747	0.0358684	-0.0332851	18.3894
7.83413	0.96286	7.83413	0.0462585	0.0462585	0.96286	0.0462585	-0.0331689	18.5901
7.91747	0.961972	7.91747	0.0374119	0.0374119	0.961972	0.0374119	-0.0330103	18.7908
8.00082	0.961083	8.00082	0.0417432	0.0417432	0.961083	0.0417432	-0.0329056	18.9915
8.08415	0.960193	8.08415	0.0383121	0.0383121	0.960193	0.0383121	-0.0328127	19.1922
8.1675	0.9593	8.1675	0.0322309	0.0322309	0.9593	0.0322309	-0.032643	19.3929
8.25083	0.958407	8.25083	0.0345046	0.0345046	0.958407	0.0345046	-0.0325724	19.5936
8.33418	0.957512	8.33418	0.0387361	0.0387361	0.957512	0.0387361	-0.032421	19.7943
8.41752	0.956615	8.41752	0.0295291	0.0295291	0.956615	0.0295291	-0.0322895	19.995
8.50087	0.955717	8.50087	0.0313293	0.0313293	0.955717	0.0313293	-0.0317316	20.1957
8.5842	0.954818	8.5842	0.028408	0.028408	0.954818	0.028408	-0.0316735	20.3964
8.66755	0.953917	8.66755	0.0238994	0.0238994	0.953917	0.0238994	-0.0316417	20.5971
8.75088	0.953015	8.75088	0.0260889	0.0260889	0.953015	0.0260889	-0.0310979	20.7978
8.83423	0.952111	8.83423	0.0195508	0.0195508	0.952111	0.0195508	-0.0307871	20.9985
8.91757	0.951206	8.91757	0.0161912	0.0161912	0.951206	0.0161912	-0.0307633	21.1992
9.00092	0.950299	9.00092	0.0285215	0.0285215	0.950299	0.0285215	-0.0300666	21.3999
9.08425	0.949391	9.08425	0.0333336	0.0333336	0.949391	0.0333336	-0.0299833	21.6006
9.1676	0.948481	9.1676	0.0330934	0.0330934	0.948481	0.0330934	-0.0298238	21.8013
9.25093	0.94757	9.25093	0.0386286	0.0386286	0.94757	0.0386286	-0.0277611	22.002
9.33428	0.946657	9.33428	0.0342793	0.0342793	0.946657	0.0342793	-0.0275394	22.2027
9.41762	0.945743	9.41762	0.0317722	0.0317722	0.945743	0.0317722	-0.0271353	22.4034
9.50097	0.944828	9.50097	0.0342881	0.0342881	0.944828	0.0342881	-0.0269929	22.6041
9.5843	0.943911	9.5843	0.0371862	0.0371862	0.943911	0.0371862	-0.0267885	22.8048
9.66765	0.942992	9.66765	0.034053	0.034053	0.942992	0.034053	-0.0265525	23.0055
9.75098	0.942072	9.75098	0.0354768	0.0354768	0.942072	0.0354768	-0.0253721	23.2062
9.83433	0.94115	9.83433	0.0496952	0.0496952	0.94115	0.0496952	-0.0241185	23.4069
9.91767	0.940227	9.91767	0.0488949	0.0488949	0.940227	0.0488949	-0.0239108	23.6076
10.001	0.939303	10.001	0.0429044	0.0429044	0.939303	0.0429044	-0.0231077	23.8083
10.0844	0.938377	10.0844	0.0516747	0.0516747	0.938377	0.0516747	-0.0222753	24.009
10.1677	0.937449	10.1677	0.0547198	0.0547198	0.937449	0.0547198	-0.0222619	24.2097
10.251	0.93652	10.251	0.0598114	0.0598114	0.93652	0.0598114	-0.0219517	24.4104
10.3344	0.935589	10.3344	0.0566714	0.0566714	0.935589	0.0566714	-0.0218048	24.6111
10.4177	0.934657	10.4177	0.0526311	0.0526311	0.934657	0.0526311	-0.0214789	24.8118
10.5011	0.933724	10.5011	0.0552359	0.0552359	0.933724	0.0552359	-0.0214089	25.0125
10.5844	0.932789	10.5844	0.0490757	0.0490757	0.932789	0.0490757	-0.0207055	25.2132
10.6677	0.931852	10.6677	0.0541452	0.0541452	0.931852	0.0541452	-0.0199578	25.4139
10.7511	0.930914	10.7511	0.0600511	0.0600511	0.930914	0.0600511	-0.0196766	25.6147
10.8344	0.929974	10.8344	0.061134	0.061134	0.929974	0.061134	-0.0193722	25.8154
10.9178	0.929033	10.9178	0.0586477	0.0586477	0.929033	0.0586477	-0.0187905	26.0161
11.0011	0.92809	11.0011	0.0737542	0.0737542	0.92809	0.0737542	-0.0185954	26.2168
11.0845	0.927146	11.0845	0.0735171	0.0735171	0.927146	0.0735171	-0.0181459	26.4175
11.1678	0.9262	11.1678	0.0727965	0.0727965	0.9262	0.0727965	-0.0180468	26.6182
11.2511	0.925252	11.2511	0.0660265	0.0660265	0.925252	0.0660265	-0.0180162	26.8189
11.3345	0.924303	11.3345	0.0752626	0.0752626	0.924303	0.0752626	-0.0179462	27.0196
11.4178	0.923353	11.4178	0.0752295	0.0752295	0.923353	0.0752295	-0.0177615	27.2203
11.5012	0.922401	11.5012	0.0741912	0.0741912	0.922401	0.0741912	-0.0175804	27.421
11.5845	0.921447	11.5845	0.0702174	0.0702174	0.921447	0.0702174	-0.0175441	27.6217
11.6678	0.920492	11.6678	0.0625235	0.0625235	0.920492	0.0625235	-0.017334	27.8224
11.7512	0.919536	11.7512	0.0627883	0.0627883	0.919536	0.0627883	-0.0171814	28.0231
11.8345	0.918577	11.8345	0.0621467	0.0621467	0.918577	0.0621467	-0.017143	28.2238
11.9179	0.917618	11.9179	0.0652916	0.0652916	0.917618	0.0652916	-0.0169897	28.4245
12.0012	0.916656	12.0012	0.0610555	0.0610555	0.916656	0.0610555	-0.0167939	28.6252
12.0846	0.915693	12.0846	0.0667277	0.0667277	0.915693	0.0667277	-0.0167625	28.8259
12.1679	0.914729	12.1679	0.0661225	0.0661225	0.914729	0.0661225	-0.0165986	29.0266
12.2513	0.913763	12.2513	0.0548969	0.0548969	0.913763	0.0548969	-0.016113	29.2273
12.3346	0.912795	12.3346	0.0617365	0.0617365	0.912795	0.0617365	-0.0156039	29.428
12.4179	0.911826	12.4179	0.0611454	0.0611454	0.911826	0.0611454	-0.0155774	29.6287
12.5013	0.910855	12.5013	0.0657984	0.0657984	0.910855	0.0657984	-0.0153274	29.8294
12.5846	0.909883	12.5846	0.0626904	0.0626904	0.909883	0.0626904	-0.0151879	30.0301
12.6679	0.908909	12.6679	0.0660336	0.0660336	0.908909	0.0660336	-0.0147348	30.2308
12.7513	0.907934	12.7513	0.0689736	0.0689736	0.907934	0.0689736	-0.0147325	30.4315
12.8346	0.906957	12.8346	0.0642317	0.0642317	0.906957	0.0642317	-0.0143439	30.6322
12.918	0.905978	12.918	0.0694662	0.0694662	0.905978	0.0694662	-0.0140378	30.8329
13.0013	0.904998	13.0013	0.0653231	0.0653231	0.904998	0.0653231	-0.0127696	31.0336
13.0847	0.904016	13.0847	0.053964	0.053964	0.904016	0.053964	-0.012336	31.2343
13.168	0.903032	13.168	0.0633808	0.0633808	0.903032	0.0633808	-0.011561	31.435
13.2514	0.902047	13.2514	0.0599346	0.0599346	0.902047	0.0599346	-0.0106844	31.6357
13.3347	0.901061	13.3347	0.0535567	0.0535567	0.901061	0.0535567	-0.0105564	31.8364
13.418	0.900072	13.418	0.0624753	0.0624753	0.900072	0.0624753	-0.0098492	32.0371
13.5014	0.899082	13.5014	0.067387	0.067387	0.899082	0.067387	-0.00876646	32.2378
13.5847	0.898091	13.5847	0.0638828	0.0638828	0.898091	0.0638828	-0.0082709	32.4385
13.668	0.897098	13.668	0.0683824	0.0683824	0.897098	0.0683824	-0.0080969	32.6392
13.7514	0.896103	13.7514	0.065553	0.065553	0.896103	0.065553	-0.00787351	32.8399
13.8347	0.895107	13.8347	0.0565759	0.0565759	0.895107	0.0565759	-0.00709231	33.0406
13.9181	0.894109	13.9181	0.0524185	0.0524185	0.894109	0.0524185	-0.00655951	33.2413
14.0014	0.893109	14.0014	0.060004	0.060004	0.893109	0.060004	-0.00638324	33.442
14.0848	0.892108	14.0848	0.063222	0.063222	0.892108	0.063222	-0.0061585	33.6427
14.1681	0.891105	14.1681	0.0647772	0.0647772	0.891105	0.0647772	-0.00607424	33.8435
14.2515	0.890101	14.2515	0.0608557	0.0608557	0.890101	0.0608557	-0.00598497	34.0442
14.3348	0.889095	14.3348	0.0621261	0.0621261	0.889095	0.0621261	-0.00584165	34.2449
14.4181	0.888087	14.4181	0.0572631	0.0572631	0.888087	0.0572631	-0.00575983	34.4456
14.5015	0.887078	14.5015	0.0609845	0.0609845	0.887078	0.0609845	-0.00548924	34.6463
14.5848	0.886067	14.5848	0.0686949	0.0686949	0.886067	0.0686949	-0.00536077	34.847
14.6682	0.885054	14.6682	0.0626616	0.0626616	0.885054	0.0626616	-0.00427801	35.0477
14.7515	0.88404	14.7515	0.0618301	0.0618301	0.88404	0.0618301	-0.00330771	35.2484
14.8348	0.883024	14.8348	0.0610331	0.0610331	0.883024	0.0610331	-0.00304967	35.4491
14.9182	0.882006	14.9182	0.0602939	0.0602939	0.882006	0.0602939	-0.00225192	35.6498
15.0015	0.880987	15.0015	0.0572254	0.0572254	0.880987	0.0572254	-0.00131931	35.8505
15.0849	0.879966	15.0849	0.0588389	0.0588389	0.879966	0.0588389	-0.00127531	36.0512
15.1682	0.878944	15.1682	0.0565334	0.0565334	0.878944	0.0565334	-0.000533864	36.2519
15.2515	0.877919	15.2515	0.0664984	0.0664984	0.877919	0.0664984	-2.49251e-05	36.4526
15.3349	0.876894	15.3349	0.0646462	0.0646462	0.876894	0.0646462	0.00010586	36.6533
15.4182	0.875866	15.4182	0.0602797	0.0602797	0.875866	0.0602797	0.000333739	36.854
15.5016	0.874837	15.5016	0.0615422	0.0615422	0.874837	0.0615422	0.00121339	37.0547
15.5849	0.873806	15.5849	0.0591876	0.0591876	0.873806	0.0591876	0.00165728	37.2554
15.6683	0.872773	15.6683	0.0643481	0.0643481	0.872773	0.0643481	0.00174644	37.4561
15.7516	0.871739	15.7516	0.070054	0.070054	0.871739	0.070054	0.00208843	37.6568
15.8349	0.870703	15.8349	0.0672132	0.0672132	0.870703	0.0672132	0.00226712	37.8575
15.9183	0.869665	15.9183	0.0656341	0.0656341	0.869665	0.0656341	0.00257164	38.0582
16.0016	0.868626	16.0016	0.0579876	0.0579876	0.868626	0.0579876	0.00285247	38.2589
16.085	0.867585	16.085	0.0571158	0.0571158	0.867585	0.0571158	0.00302679	38.4596
16.1683	0.866543	16.1683	0.0550812	0.0550812	0.866543	0.0550812	0.00303666	38.6603
16.2517	0.865498	16.2517	0.052839	0.052839	0.865498	0.052839	0.00318511	38.861
16.335	0.864452	16.335	0.0502889	0.0502889	0.864452	0.0502889	0.00335848	39.0617
16.4183	0.863404	16.4183	0.0531486	0.0531486	0.863404	0.0531486	0.00381653	39.2624
16.5017	0.862355	16.5017	0.0535676	0.0535676	0.862355	0.0535676	0.00435936	39.4631
16.585	0.861303	16.585	0.0485645	0.0485645	0.861303	0.0485645	0.00493001	39.6638
16.6684	0.860251	16.6684	0.0522863	0.0522863	0.860251	0.0522863	0.00512215	39.8645
16.7517	0.859196	16.7517	0.0537259	0.0537259	0.859196	0.0537259	0.00594932	40.0652
16.835	0.85814	16.835	0.0494013	0.0494013	0.85814	0.0494013	0.00608687	40.2659
16.9184	0.857082	16.9184	0.0492884	0.0492884	0.857082	0.0492884	0.00637611	40.4666
17.0017	0.856022	17.0017	0.0540459	0.0540459	0.856022	0.0540459	0.00649181	40.6673
17.0851	0.85496	17.0851	0.0520052	0.0520052	0.85496	0.0520052	0.00658301	40.868
17.1684	0.853897	17.1684	0.0625057	0.0625057	0.853897	0.0625057	0.00667796	41.0687
17.2518	0.852832	17.2518	0.0594878	0.0594878	0.852832	0.0594878	0.00740823	41.2694
17.3351	0.851766	17.3351	0.0617924	0.0617924	0.851766	0.0617924	0.00745454	41.4701
17.4184	0.850697	17.4184	0.056861	0.056861	0.850697	0.056861	0.00751788	41.6708
17.5018	0.849627	17.5018	0.0564094	0.0564094	0.849627	0.0564094	0.00771088	41.8716
17.5851	0.848555	17.5851	0.0586174	0.0586174	0.848555	0.0586174	0.00803563	42.0723
17.6684	0.847482	17.6684	0.0556038	0.0556038	0.847482	0.0556038	0.00859664	42.273
17.7518	0.846406	17.7518	0.052403	0.052403	0.846406	0.052403	0.00869221	42.4737
17.8351	0.845329	17.8351	0.0606271	0.0606271	0.845329	0.0606271	0.00923213	42.6744
17.9185	0.84425	17.9185	0.0595204	0.0595204	0.84425	0.0595204	0.00938061	42.8751
18.0018	0.84317	18.0018	0.0604757	0.0604757	0.84317	0.0604757	0.00939596	43.0758
18.0852	0.842087	18.0852	0.0515549	0.0515549	0.842087	0.0515549	0.00979022	43.2765
18.1685	0.841003	18.1685	0.0481985	0.0481985	0.841003	0.0481985	0.0100683	43.4772
18.2519	0.839917	18.2519	0.0447269	0.0447269	0.839917	0.0447269	0.0101044	43.6779
18.3352	0.838829	18.3352	0.0491932	0.0491932	0.838829	0.0491932	0.0110934	43.8786
18.4185	0.83774	18.4185	0.0586944	0.0586944	0.83774	0.0586944	0.0114067	44.0793
18.5019	0.836649	18.5019	0.0488775	0.0488775	0.836649	0.0488775	0.0117197	44.28
18.5852	0.835556	18.5852	0.0440633	0.0440633	0.835556	0.0440633	0.0118072	44.4807
18.6686	0.834461	18.6686	0.0535968	0.0535968	0.834461	0.0535968	0.0118092	44.6814
18.7519	0.833364	18.7519	0.0499148	0.0499148	0.833364	0.0499148	0.0125546	44.8821
18.8352	0.832266	18.8352	0.0393358	0.0393358	0.832266	0.0393358	0.012582	45.0828
18.9186	0.831166	18.9186	0.042912	0.042912	0.831166	0.042912	0.0125908	45.2835
19.0019	0.830064	19.0019	0.0375196	0.0375196	0.830064	0.0375196	0.0135344	45.4842
19.0853	0.82896	19.0853	0.0356091	0.0356091	0.82896	0.0356091	0.0135628	45.6849
19.1686	0.827855	19.1686	0.0259892	0.0259892	0.827855	0.0259892	0.0135713	45.8856
19.252	0.826747	19.252	0.0389634	0.0389634	0.826747	0.0389634	0.0135725	46.0863
19.3353	0.825638	19.3353	0.0348154	0.0348154	0.825638	0.0348154	0.0136523	46.287
19.4186	0.824527	19.4186	0.0404503	0.0404503	0.824527	0.0404503	0.0140965	46.4877
19.502	0.823415	19.502	0.0368682	0.0368682	0.823415	0.0368682	0.0144377	46.6884
19.5853	0.8223	19.5853	0.031479	0.031479	0.8223	0.031479	0.0147677	46.8891
19.6687	0.821184	19.6687	0.0371571	0.0371571	0.821184	0.0371571	0.0149066	47.0898
19.752	0.820066	19.752	0.0342322	0.0342322	0.820066	0.0342322	0.0149122	47.2905
19.8353	0.818946	19.8353	0.0418339	0.0418339	0.818946	0.0418339	0.0156918	47.4912
19.9187	0.817824	19.9187	0.0419284	0.0419284	0.817824	0.0419284	0.0157307	47.6919
20.002	0.8167	20.002	0.0304924	0.0304924	0.8167	0.0304924	0.0158385	47.8926
20.0854	0.815575	20.0854	0.0403084	0.0403084	0.815575	0.0403084	0.0158629	48.0933
20.1687	0.814448	20.1687	0.0274564	0.0274564	0.814448	0.0274564	0.0159713	48.294
20.2521	0.813319	20.2521	0.0347489	0.0347489	0.813319	0.0347489	0.0160522	48.4947
20.3354	0.812188	20.3354	0.0362562	0.0362562	0.812188	0.0362562	0.0161114	48.6954
20.4187	0.811055	20.4187	0.0341953	0.0341953	0.811055	0.0341953	0.0161912	48.8961
20.5021	0.80992	20.5021	0.0333361	0.0333361	0.80992	0.0333361	0.0163394	49.0968
20.5854	0.808784	20.5854	0.0265476	0.0265476	0.808784	0.0265476	0.0164447	49.2975
20.6688	0.807646	20.6688	0.0169605	0.0169605	0.807646	0.0169605	0.0164584	49.4982
20.7521	0.806506	20.7521	0.00859664	0.00859664	0.806506	0.00859664	0.0164644	49.6989
20.7735	0.806213	20.8355	0.0135713	0.0135713	0.805363	0.0135713	0.0166334	49.8996
20.8149	0.805645	20.9188	0.0172759	0.0172759	0.80422	0.0172759	0.0167817	50.1004
20.8355	0.805363	21.0021	0.0259469	0.0259469	0.803074	0.0259469	0.0169605	50.3011
20.8564	0.805076	21.0855	0.0280348	0.0280348	0.801926	0.0280348	0.0172641	50.5018
20.8978	0.804507	21.1688	0.0282052	0.0282052	0.800777	0.0282052	0.0172759	50.7025
20.9188	0.80422	21.2522	0.025597	0.025597	0.799626	0.025597	0.0172972	50.9032
20.9393	0.803938	21.3355	0.0262457	0.0262457	0.798472	0.0262457	0.0174011	51.1039
20.9808	0.803368	21.4188	0.0188183	0.0188183	0.797317	0.0188183	0.0177435	51.3046
21.0021	0.803074	21.5022	0.0193469	0.0193469	0.79616	0.0193469	0.0179574	51.5053
21.0222	0.802797	21.5855	0.0237675	0.0237675	0.795002	0.0237675	0.0180634	51.706
21.0637	0.802226	21.6689	0.0273907	0.0273907	0.793841	0.0273907	0.0182076	51.9067
21.0855	0.801926	21.7522	0.0288521	0.0288521	0.792678	0.0288521	0.0182215	52.1074
21.1052	0.801655	21.8356	0.0196053	0.0196053	0.791514	0.0196053	0.018288	52.3081
21.1466	0.801083	21.9189	0.0214508	0.0214508	0.790347	0.0214508	0.0184461	52.5088
21.1688	0.800777	22.0022	0.0149122	0.0149122	0.789179	0.0149122	0.0184997	52.7095
21.1881	0.800511	22.0856	0.00979022	0.00979022	0.788009	0.00979022	0.0187451	52.9102
21.2295	0.799938	22.1689	0.0172641	0.0172641	0.786837	0.0172641	0.0188183	53.1109
21.2522	0.799626	22.2523	0.0159713	0.0159713	0.785663	0.0159713	0.0193314	53.3116
21.271	0.799365	22.3356	0.022364	0.022364	0.784487	0.022364	0.0193469	53.5123
21.3125	0.798791	22.4189	0.0184461	0.0184461	0.783309	0.0184461	0.0194389	53.713
21.3355	0.798472	22.5023	0.0149066	0.0149066	0.782129	0.0149066	0.0195508	53.9137
21.3539	0.798217	22.5856	0.0167817	0.0167817	0.780948	0.0167817	0.0196053	54.1144
21.3954	0.797642	22.669	0.0203915	0.0203915	0.779764	0.0203915	0.0199805	54.3151
21.4188	0.797317	22.7523	0.0241312	0.0241312	0.778579	0.0241312	0.0202563	54.5158
21.4369	0.797067	22.8357	0.0234737	0.0234737	0.777391	0.0234737	0.0203915	54.7165
21.4783	0.796492	22.919	0.0264342	0.0264342	0.776202	0.0264342	0.0208927	54.9172
21.5022	0.79616	23.0023	0.0182076	0.0182076	0.775011	0.0182076	0.0210565	55.1179
21.5198	0.795916	23.0857	0.0240052	0.0240052	0.773818	0.0240052	0.0214508	55.3186
21.5612	0.795339	23.169	0.0174011	0.0174011	0.772622	0.0174011	0.0215238	55.5193
21.5855	0.795002	23.2523	0.00658301	0.00658301	0.771425	0.00658301	0.0218066	55.72
21.6027	0.794762	23.3357	0.0125546	0.0125546	0.770226	0.0125546	0.0219319	55.9207
21.6442	0.794185	23.419	0.0164584	0.0164584	0.769025	0.0164584	0.022364	56.1214
21.6689	0.793841	23.5024	0.00771088	0.00771088	0.767822	0.00771088	0.0234737	56.3221
21.6856	0.793607	23.5857	0.00174644	0.00174644	0.766617	0.00174644	0.0235199	56.5228
21.7271	0.793029	23.6691	-0.00787351	-0.00787351	0.76541	-0.00787351	0.0235405	56.7235
21.7522	0.792678	23.7524	-0.00131931	-0.00131931	0.764202	-0.00131931	0.0235483	56.9242
21.7686	0.79245	23.8358	-0.000533864	-0.000533864	0.762991	-0.000533864	0.0237379	57.1249
21.81	0.791871	23.9191	0.00435936	0.00435936	0.761778	0.00435936	0.0237675	57.3256
21.8356	0.791514	24.0024	0.00285247	0.00285247	0.760563	0.00285247	0.0238994	57.5263
21.8515	0.791291	24.0858	-0.00584165	-0.00584165	0.759347	-0.00584165	0.023962	57.727
21.8929	0.790711	24.1691	-0.00127531	-0.00127531	0.758128	-0.00127531	0.0240039	57.9277
21.9189	0.790347	24.2524	0.00302679	0.00302679	0.756907	0.00302679	0.0240052	58.1284
21.9344	0.79013	24.3358	-0.0082709	-0.0082709	0.755685	-0.0082709	0.0241246	58.3292
21.9759	0.789549	24.4191	-0.00655951	-0.00655951	0.75446	-0.00655951	0.0241312	58.5299
22.0022	0.789179	24.5025	-0.00709231	-0.00709231	0.753233	-0.00709231	0.0241862	58.7306
22.0173	0.788967	24.5858	-0.0098492	-0.0098492	0.752005	-0.0098492	0.0245055	58.9313
22.0588	0.788385	24.6692	-0.0196766	-0.0196766	0.750774	-0.0196766	0.0247012	59.132
22.0856	0.788009	24.7525	-0.0175441	-0.0175441	0.749541	-0.0175441	0.0251402	59.3327
22.1003	0.787803	24.8359	-0.0147348	-0.0147348	0.748307	-0.0147348	0.0251947	59.5334
22.1417	0.787219	24.9192	-0.011561	-0.011561	0.74707	-0.011561	0.025597	59.7341
22.1689	0.786837	25.0025	-0.0140378	-0.0140378	0.745832	-0.0140378	0.0259075	59.9348
22.1832	0.786636	25.0859	-0.0181459	-0.0181459	0.744591	-0.0181459	0.0259469	60.1355
22.2246	0.786052	25.1692	-0.00638324	-0.00638324	0.743348	-0.00638324	0.0259817	60.3362
22.2523	0.785663	25.2526	-0.0155774	-0.0155774	0.742103	-0.0155774	0.0259892	60.5369
22.2661	0.785468	25.3359	-0.0167939	-0.0167939	0.740857	-0.0167939	0.0260889	60.7376
22.3076	0.784883	25.4193	-0.0180468	-0.0180468	0.739608	-0.0180468	0.0262154	60.9383
22.3356	0.784487	25.5026	-0.0156039	-0.0156039	0.738357	-0.0156039	0.0262457	61.139
22.349	0.784297	25.5859	-0.0061585	-0.0061585	0.737104	-0.0061585	0.0264342	61.3397
22.3905	0.783711	25.6693	-0.0127696	-0.0127696	0.73585	-0.0127696	0.0265452	61.5404
22.4189	0.783309	25.7526	-0.0147325	-0.0147325	0.734593	-0.0147325	0.0265476	61.7411
22.432	0.783125	25.836	-0.0222619	-0.0222619	0.733334	-0.0222619	0.0265915	61.9418
22.4734	0.782538	25.9193	-0.017143	-0.017143	0.732073	-0.017143	0.0267217	62.1425
22.5023	0.782129	26.0026	-0.00876646	-0.00876646	0.73081	-0.00876646	0.0269112	62.3432
22.5149	0.781951	26.086	-0.0106844	-0.0106844	0.729545	-0.0106844	0.0271074	62.5439
22.5563	0.781363	26.1693	-0.0169897	-0.0169897	0.728278	-0.0169897	0.027187	62.7446
22.5856	0.780948	26.2527	-0.0214089	-0.0214089	0.727008	-0.0214089	0.0273907	62.9453
22.5978	0.780775	26.336	-0.0187905	-0.0187905	0.725737	-0.0187905	0.0274564	63.146
22.6393	0.780186	26.4194	-0.0298238	-0.0298238	0.724464	-0.0298238	0.0277927	63.3467
22.669	0.779764	26.5027	-0.0275394	-0.0275394	0.723188	-0.0275394	0.0279017	63.5474
22.6807	0.779597	26.586	-0.0218048	-0.0218048	0.721911	-0.0218048	0.0279139	63.7481
22.7222	0.779007	26.6694	-0.0199578	-0.0199578	0.720631	-0.0199578	0.0280348	63.9488
22.7523	0.778579	26.7527	-0.0185954	-0.0185954	0.71935	-0.0185954	0.0282052	64.1495
22.7637	0.778417	26.8361	-0.032421	-0.032421	0.718066	-0.032421	0.028408	64.3502
22.8051	0.777827	26.9194	-0.0332851	-0.0332851	0.71678	-0.0332851	0.0285215	64.5509
22.8357	0.777391	27.0027	-0.0428523	-0.0428523	0.715492	-0.0428523	0.0287657	64.7516
22.8466	0.777235	27.0861	-0.0368831	-0.0368831	0.714202	-0.0368831	0.0288521	64.9523
22.888	0.776644	27.1694	-0.046132	-0.046132	0.71291	-0.046132	0.0295291	65.153
22.919	0.776202	27.2528	-0.0447833	-0.0447833	0.711616	-0.0447833	0.0299974	65.3537
22.9295	0.776052	27.3361	-0.0388647	-0.0388647	0.71032	-0.0388647	0.030236	65.5544
22.971	0.775459	27.4195	-0.0384562	-0.0384562	0.709021	-0.0384562	0.0303002	65.7551
23.0023	0.775011	27.5028	-0.0367683	-0.0367683	0.707721	-0.0367683	0.0304924	65.9558
23.0124	0.774866	27.5861	-0.0386767	-0.0386767	0.706418	-0.0386767	0.0308136	66.1565
23.0539	0.774273	27.6695	-0.0390403	-0.0390403	0.705113	-0.0390403	0.0313293	66.3573
23.0857	0.773818	27.7528	-0.0508319	-0.0508319	0.703806	-0.0508319	0.0314075	66.558
23.0954	0.773679	27.8361	-0.0490023	-0.0490023	0.702498	-0.0490023	0.031479	66.7587
23.1368	0.773084	27.9195	-0.0462752	-0.0462752	0.701186	-0.0462752	0.0317722	66.9594
23.169	0.772622	28.0028	-0.0407716	-0.0407716	0.699873	-0.0407716	0.0322309	67.1601
23.1783	0.772489	28.0862	-0.0405785	-0.0405785	0.698558	-0.0405785	0.0328804	67.3608
23.2197	0.771894	28.1695	-0.0402211	-0.0402211	0.69724	-0.0402211	0.0329104	67.5615
23.2523	0.771425	28.2529	-0.0433554	-0.0433554	0.69592	-0.0433554	0.0330934	67.7622
23.2612	0.771298	28.3362	-0.0420986	-0.0420986	0.694599	-0.0420986	0.0333336	67.9629
23.3027	0.770702	28.4196	-0.0353677	-0.0353677	0.693275	-0.0353677	0.0333361	68.1636
23.3357	0.770226	28.5029	-0.0426531	-0.0426531	0.691949	-0.0426531	0.034053	68.3643
23.3441	0.770105	28.5862	-0.0310979	-0.0310979	0.69062	-0.0310979	0.0341953	68.565
23.3856	0.769507	28.6696	-0.0299833	-0.0299833	0.68929	-0.0299833	0.0342322	68.7657
23.419	0.769025	28.7529	-0.0332935	-0.0332935	0.687957	-0.0332935	0.0342793	68.9664
23.427	0.76891	28.8362	-0.0370811	-0.0370811	0.686623	-0.0370811	0.0342881	69.1671
23.4685	0.768311	28.9196	-0.0354433	-0.0354433	0.685286	-0.0354433	0.0345046	69.3678
23.5024	0.767822	29.0029	-0.0389936	-0.0389936	0.683947	-0.0389936	0.0347489	69.5685
23.51	0.767713	29.0863	-0.0402479	-0.0402479	0.682605	-0.0402479	0.0348154	69.7692
23.5514	0.767113	29.1696	-0.0374451	-0.0374451	0.681262	-0.0374451	0.0354768	69.9699
23.5857	0.766617	29.253	-0.0420182	-0.0420182	0.679916	-0.0420182	0.0356091	70.1706
23.5929	0.766513	29.3363	-0.0447047	-0.0447047	0.678568	-0.0447047	0.0358684	70.3713
23.6344	0.765913	29.4197	-0.0396125	-0.0396125	0.677218	-0.0396125	0.0362562	70.572
23.6691	0.76541	29.503	-0.0383395	-0.0383395	0.675866	-0.0383395	0.0364342	70.7727
23.6758	0.765312	29.5863	-0.0390806	-0.0390806	0.674512	-0.0390806	0.0364426	70.9734
23.7173	0.764711	29.6697	-0.0460929	-0.0460929	0.673155	-0.0460929	0.0366147	71.1741
23.7524	0.764202	29.753	-0.0442522	-0.0442522	0.671796	-0.0442522	0.0368682	71.3748
23.7587	0.76411	29.8364	-0.0399631	-0.0399631	0.670435	-0.0399631	0.0371571	71.5755
23.8002	0.763507	29.9197	-0.0436999	-0.0436999	0.669072	-0.0436999	0.0371862	71.7762
23.8358	0.762991	30.003	-0.0458257	-0.0458257	0.667706	-0.0458257	0.0374119	71.9769
23.8417	0.762905	30.0864	-0.0335518	-0.0335518	0.666339	-0.0335518	0.0374821	72.1776
23.8831	0.762302	30.1697	-0.0317316	-0.0317316	0.664969	-0.0317316	0.0375196	72.3783
23.9191	0.761778	30.2531	-0.0352504	-0.0352504	0.663597	-0.0352504	0.0375238	72.579
23.9246	0.761698	30.3364	-0.0427748	-0.0427748	0.662222	-0.0427748	0.0383121	72.7797
23.9661	0.761094	30.4198	-0.0382919	-0.0382919	0.660846	-0.0382919	0.0383511	72.9804
24.0024	0.760563	30.5031	-0.0333125	-0.0333125	0.659467	-0.0333125	0.0386286	73.1811
24.0075	0.760489	30.5864	-0.0359746	-0.0359746	0.658086	-0.0359746	0.0387361	73.3818
24.049	0.759884	30.6698	-0.0330103	-0.0330103	0.656702	-0.0330103	0.0389634	73.5825
24.0858	0.759347	30.7531	-0.0420369	-0.0420369	0.655317	-0.0420369	0.0390919	73.7832
24.0904	0.759278	30.8365	-0.0410478	-0.0410478	0.653929	-0.0410478	0.0393358	73.9839
24.1319	0.758672	30.9198	-0.0419656	-0.0419656	0.652539	-0.0419656	0.0396622	74.1846
24.1691	0.758128	31.0032	-0.0458822	-0.0458822	0.651146	-0.0458822	0.0403084	74.3853
24.1734	0.758066	31.0865	-0.0414085	-0.0414085	0.649752	-0.0414085	0.0404503	74.5861
24.2148	0.757459	31.1698	-0.0398749	-0.0398749	0.648355	-0.0398749	0.0417432	74.7868
24.2524	0.756907	31.2532	-0.0401924	-0.0401924	0.646956	-0.0401924	0.0418339	74.9875
24.2563	0.756851	31.3365	-0.0422947	-0.0422947	0.645554	-0.0422947	0.0419284	75.1882
24.2978	0.756243	31.4199	-0.037101	-0.037101	0.644151	-0.037101	0.0425888	75.3889
24.3358	0.755685	31.5032	-0.0390892	-0.0390892	0.642745	-0.0390892	0.0429044	75.5896
24.3392	0.755634	31.5865	-0.0395798	-0.0395798	0.641336	-0.0395798	0.042912	75.7903
24.3807	0.755025	31.6699	-0.0411861	-0.0411861	0.639926	-0.0411861	0.0440633	75.991
24.4191	0.75446	31.7532	-0.0391319	-0.0391319	0.638513	-0.0391319	0.0447269	76.1917
24.4221	0.754416	31.8366	-0.0322895	-0.0322895	0.637098	-0.0322895	0.0462585	76.3924
24.4636	0.753806	31.9199	-0.0433879	-0.0433879	0.63568	-0.0433879	0.0471955	76.5931
24.5025	0.753233	32.0033	-0.0307633	-0.0307633	0.63426	-0.0307633	0.0472099	76.7938
24.5051	0.753195	32.0866	-0.0269929	-0.0269929	0.632839	-0.0269929	0.047519	76.9945
24.5465	0.752584	32.1699	-0.0375425	-0.0375425	0.631414	-0.0375425	0.0481985	77.1952
24.5858	0.752005	32.2533	-0.0231077	-0.0231077	0.629987	-0.0231077	0.0485645	77.3959
24.588	0.751973	32.3366	-0.0222753	-0.0222753	0.628558	-0.0222753	0.0488775	77.5966
24.6295	0.751361	32.42	-0.0342339	-0.0342339	0.627127	-0.0342339	0.0488949	77.7973
24.6692	0.750774	32.5033	-0.0253721	-0.0253721	0.625693	-0.0253721	0.0490757	77.998
24.6709	0.750748	32.5866	-0.0265525	-0.0265525	0.624257	-0.0265525	0.0491932	78.1987
24.7124	0.750135	32.67	-0.0392965	-0.0392965	0.622819	-0.0392965	0.0492884	78.3994
24.7525	0.749541	32.7533	-0.0397249	-0.0397249	0.621378	-0.0397249	0.0494013	78.6001
24.7538	0.749522	32.8367	-0.0351576	-0.0351576	0.619935	-0.0351576	0.0496952	78.8008
24.7953	0.748908	32.92	-0.0300666	-0.0300666	0.61849	-0.0300666	0.0499148	79.0015
24.8359	0.748307	33.0033	-0.0214789	-0.0214789	0.617042	-0.0214789	0.0502889	79.2022
24.8368	0.748293	33.0867	-0.0353294	-0.0353294	0.615592	-0.0353294	0.0511514	79.4029
24.8782	0.747678	33.17	-0.0328127	-0.0328127	0.61414	-0.0328127	0.0512135	79.6036
24.9192	0.74707	33.2534	-0.035505	-0.035505	0.612685	-0.035505	0.0515549	79.8043
24.9197	0.747063	33.3367	-0.0466315	-0.0466315	0.611228	-0.0466315	0.0516747	80.005
24.9612	0.746447	33.4201	-0.0415936	-0.0415936	0.609768	-0.0415936	0.0520052	80.2057
25.0025	0.745832	33.5034	-0.0495168	-0.0495168	0.608306	-0.0495168	0.0522863	80.4064
25.0026	0.74583	33.5867	-0.0535717	-0.0535717	0.606842	-0.0535717	0.052403	80.6071
25.0441	0.745213	33.6701	-0.0474721	-0.0474721	0.605375	-0.0474721	0.0524185	80.8078
25.0855	0.744596	33.7534	-0.0437155	-0.0437155	0.603906	-0.0437155	0.0526311	81.0085
25.0859	0.744591	33.8368	-0.0423392	-0.0423392	0.602435	-0.0423392	0.052839	81.2092
25.127	0.743978	33.9201	-0.0360924	-0.0360924	0.600961	-0.0360924	0.0531486	81.4099
25.1685	0.743359	34.0035	-0.0307871	-0.0307871	0.599485	-0.0307871	0.0535567	81.6106
25.1692	0.743348	34.0868	-0.0277611	-0.0277611	0.598006	-0.0277611	0.0535676	81.8113
25.2099	0.74274	34.1701	-0.0373116	-0.0373116	0.596525	-0.0373116	0.0535968	82.012
25.2514	0.742121	34.2535	-0.0344395	-0.0344395	0.595042	-0.0344395	0.0537259	82.2127
25.2526	0.742103	34.3368	-0.0382814	-0.0382814	0.593556	-0.0382814	0.0538369	82.4134
25.2929	0.741501	34.4201	-0.0350191	-0.0350191	0.592068	-0.0350191	0.053964	82.6141
25.3343	0.740881	34.5035	-0.0329056	-0.0329056	0.590577	-0.0329056	0.0540459	82.8149
25.3359	0.740857	34.5868	-0.0334716	-0.0334716	0.589084	-0.0334716	0.0541244	83.0156
25.3758	0.74026	34.6702	-0.0316417	-0.0316417	0.587588	-0.0316417	0.0541414	83.2163
25.4172	0.739638	34.7535	-0.032643	-0.032643	0.586091	-0.032643	0.0541452	83.417
25.4193	0.739608	34.8369	-0.0267885	-0.0267885	0.58459	-0.0267885	0.0545475	83.6177
25.4587	0.739016	34.9202	-0.0143439	-0.0143439	0.583087	-0.0143439	0.0545495	83.8184
25.5002	0.738394	35.0035	-0.0153274	-0.0153274	0.581582	-0.0153274	0.0546228	84.0191
25.5026	0.738357	35.0869	-0.0179462	-0.0179462	0.580074	-0.0179462	0.0547198	84.2198
25.5416	0.737771	35.1702	-0.012336	-0.012336	0.578564	-0.012336	0.0548969	84.4205
25.5831	0.737147	35.2536	-0.0239108	-0.0239108	0.577052	-0.0239108	0.0550812	84.6212
25.5859	0.737104	35.3369	-0.0241185	-0.0241185	0.575536	-0.0241185	0.0552359	84.8219
25.6246	0.736523	35.4203	-0.0165986	-0.0165986	0.574019	-0.0165986	0.0556038	85.0226
25.666	0.735899	35.5036	-0.0167625	-0.0167625	0.572499	-0.0167625	0.056045	85.2233
25.6693	0.73585	35.587	-0.00304967	-0.00304967	0.570976	-0.00304967	0.0564094	85.424
25.7075	0.735274	35.6703	-0.0175804	-0.0175804	0.569451	-0.0175804	0.0565334	85.6247
25.7489	0.734648	35.7536	-0.0180162	-0.0180162	0.567924	-0.0180162	0.0565759	85.8254
25.7526	0.734593	35.837	-0.016113	-0.016113	0.566394	-0.016113	0.0566714	86.0261
25.7904	0.734022	35.9203	0.00010586	0.00010586	0.564861	0.00010586	0.056861	86.2268
25.8319	0.733396	36.0037	0.00208843	0.00208843	0.563326	0.00208843	0.0571158	86.4275
25.836	0.733334	36.087	0.00318511	0.00318511	0.561789	0.00318511	0.0572254	86.6282
25.8733	0.732769	36.1703	-0.00427801	-0.00427801	0.560249	-0.00427801	0.0572631	86.8289
25.9148	0.732141	36.2537	0.00381653	0.00381653	0.558707	0.00381653	0.0579876	87.0296
25.9193	0.732073	36.337	-0.0080969	-0.0080969	0.557162	-0.0080969	0.0586174	87.2303
25.9563	0.731513	36.4203	0.00121339	0.00121339	0.555615	0.00121339	0.0586477	87.431
25.9977	0.730884	36.5037	-0.00575983	-0.00575983	0.554064	-0.00575983	0.0586944	87.6317
26.0026	0.73081	36.587	-0.00607424	-0.00607424	0.552512	-0.00607424	0.0588389	87.8324
26.0392	0.730255	36.6704	-0.00598497	-0.00598497	0.550957	-0.00598497	0.0591876	88.0331
26.0806	0.729626	36.7537	-0.00536077	-0.00536077	0.549399	-0.00536077	0.0594878	88.2338
26.086	0.729545	36.8371	-2.49251e-05	-2.49251e-05	0.547839	-2.49251e-05	0.0595204	88.4345
26.1221	0.728996	36.9204	0.0118092	0.0118092	0.546277	0.0118092	0.0598114	88.6352
26.1636	0.728365	37.0037	0.00667796	0.00667796	0.544712	0.00667796	0.0599346	88.8359
26.1693	0.728278	37.0871	0.00637611	0.00637611	0.543144	0.00637611	0.060004	89.0366
26.205	0.727734	37.1704	0.00745454	0.00745454	0.541574	0.00745454	0.0600511	89.2373
26.2465	0.727102	37.2538	0.00608687	0.00608687	0.540001	0.00608687	0.0602797	89.438
26.2527	0.727008	37.3371	0.00751788	0.00751788	0.538426	0.00751788	0.0602939	89.6387
26.288	0.72647	37.4205	0.0101044	0.0101044	0.536848	0.0101044	0.0604757	89.8394
26.3294	0.725838	37.5038	0.00303666	0.00303666	0.535267	0.00303666	0.0606271	90.0401
26.336	0.725737	37.5872	0.00594932	0.00594932	0.533684	0.00594932	0.0608557	90.2408
26.3709	0.725205	37.6705	0.00938061	0.00938061	0.532099	0.00938061	0.0609845	90.4415
26.4123	0.724571	37.7538	0.00165728	0.00165728	0.53051	0.00165728	0.0610331	90.6422
26.4194	0.724464	37.8372	0.00939596	0.00939596	0.52892	0.00939596	0.0610555	90.843
26.4538	0.723937	37.9205	0.0182215	0.0182215	0.527326	0.0182215	0.061134	91.0437
26.4953	0.723302	38.0038	0.0125908	0.0125908	0.52573	0.0125908	0.0611454	91.2444
26.5027	0.723188	38.0872	0.00803563	0.00803563	0.524132	0.00803563	0.0615422	91.4451
26.5367	0.722667	38.1705	0.0118072	0.0118072	0.522531	0.0118072	0.0617365	91.6458
26.5782	0.722031	38.2539	0.0135344	0.0135344	0.520927	0.0135344	0.0617924	91.8465
26.586	0.721911	38.3372	0.0184997	0.0184997	0.519321	0.0184997	0.0618301	92.0472
26.6196	0.721395	38.4206	0.023962	0.023962	0.517711	0.023962	0.0621261	92.2479
26.6611	0.720758	38.5039	0.0179574	0.0179574	0.5161	0.0179574	0.0621467	92.4486
26.6694	0.720631	38.5872	0.0172972	0.0172972	0.514486	0.0172972	0.0624753	92.6493
26.7026	0.720121	38.6706	0.0166334	0.0166334	0.512869	0.0166334	0.0625057	92.85
26.744	0.719483	38.7539	0.0303002	0.0303002	0.511249	0.0303002	0.0625235	93.0507
26.7527	0.71935	38.8373	0.030236	0.030236	0.509627	0.030236	0.0626616	93.2514
26.7855	0.718845	38.9206	0.0265452	0.0265452	0.508003	0.0265452	0.0626904	93.4521
26.827	0.718206	39.004	0.0279017	0.0279017	0.506375	0.0279017	0.0627883	93.6528
26.8361	0.718066	39.0873	0.0267217	0.0267217	0.504745	0.0267217	0.063222	93.8535
26.8684	0.717567	39.1706	0.0299974	0.0299974	0.503113	0.0299974	0.0633808	94.0542
26.9099	0.716927	39.254	0.0251947	0.0251947	0.501477	0.0251947	0.0638828	94.2549
26.9194	0.71678	39.3373	0.0241246	0.0241246	0.499839	0.0241246	0.0642317	94.4556
26.9513	0.716287	39.4207	0.0374821	0.0374821	0.498199	0.0374821	0.0643481	94.6563
26.9928	0.715646	39.504	0.0240039	0.0240039	0.496555	0.0240039	0.0646462	94.857
27.0027	0.715492	39.5874	0.0265915	0.0265915	0.494909	0.0265915	0.0647772	95.0577
27.0343	0.715004	39.6707	0.0271074	0.0271074	0.493261	0.0271074	0.0652916	95.2584
27.0757	0.714362	39.754	0.0329104	0.0329104	0.491609	0.0329104	0.0653231	95.4591
27.0861	0.714202	39.8374	0.0314075	0.0314075	0.489955	0.0314075	0.065553	95.6598
27.1172	0.71372	39.9207	0.0390919	0.0390919	0.488299	0.0390919	0.0656341	95.8605
27.1587	0.713077	40.004	0.027187	0.027187	0.486639	0.027187	0.0657984	96.0612
27.1694	0.71291	40.0874	0.0366147	0.0366147	0.484977	0.0366147	0.0660265	96.2619
27.2001	0.712434	40.1707	0.0308136	0.0308136	0.483312	0.0308136	0.0660336	96.4626
27.2416	0.71179	40.2541	0.0328804	0.0328804	0.481645	0.0328804	0.0661225	96.6633
27.2528	0.711616	40.3374	0.0375238	0.0375238	0.479975	0.0375238	0.0664984	96.864
27.283	0.711145	40.4208	0.0472099	0.0472099	0.478302	0.0472099	0.0667277	97.0647
27.3245	0.7105	40.5041	0.0383511	0.0383511	0.476626	0.0383511	0.0672132	97.2654
27.3361	0.71032	40.5874	0.0396622	0.0396622	0.474948	0.0396622	0.067387	97.4661
27.366	0.709855	40.6708	0.0425888	0.0425888	0.473267	0.0425888	0.0683824	97.6668
27.4074	0.709209	40.7541	0.0471955	0.0471955	0.471583	0.0471955	0.0686949	97.8675
27.4195	0.709021	40.8375	0.0511514	0.0511514	0.469896	0.0511514	0.0689736	98.0682
27.4489	0.708562	40.9208	0.047519	0.047519	0.468207	0.047519	0.0694662	98.2689
27.4904	0.707915	41.0042	0.0541414	0.0541414	0.466515	0.0541414	0.070054	98.4696
27.5028	0.707721	41.0875	0.0512135	0.0512135	0.46482	0.0512135	0.0702174	98.6703
27.5318	0.707267	41.1708	0.0538369	0.0538369	0.463122	0.0538369	0.0727965	98.871
27.5733	0.706619	41.2542	0.0541244	0.0541244	0.461422	0.0541244	0.0735171	99.0718
27.5861	0.706418	41.3375	0.0546228	0.0546228	0.459719	0.0546228	0.0737542	99.2725
27.6147	0.70597	41.4209	0.0545475	0.0545475	0.458013	0.0545475	0.0741912	99.4732
27.6562	0.705321	41.5042	0.0545495	0.0545495	0.456304	0.0545495	0.0752295	99.6739
27.6695	0.705113	41.5876	0.056045	0.056045	0.454593	0.056045	0.0752626	99.8746
27.6977	0.704671
27.7391	0.704021
27.7528	0.703806
27.7806	0.70337
27.8221	0.702719
27.8361	0.702498
27.8635	0.702067
27.905	0.701415
27.9195	0.701186
27.9464	0.700762
27.9879	0.700109
28.0028	0.699873
28.0294	0.699455
28.0708	0.6988
28.0862	0.698558
28.1123	0.698145
28.1538	0.69749
28.1695	0.69724
28.1952	0.696834
28.2367	0.696177
28.2529	0.69592
28.2781	0.69552
28.3196	0.694862
28.3362	0.694599
28.3611	0.694204
28.4025	0.693545
28.4196	0.693275
28.444	0.692886
28.4855	0.692226
28.5029	0.691949
28.5269	0.691566
28.5684	0.690905
28.5862	0.69062
28.6098	0.690244
28.6513	0.689582
28.6696	0.68929
28.6928	0.688919
28.7342	0.688256
28.7529	0.687957
28.7757	0.687593
28.8172	0.686929
28.8362	0.686623
28.8586	0.686264
28.9001	0.685599
28.9196	0.685286
28.9415	0.684933
28.983	0.684267
29.0029	0.683947
29.0245	0.6836
29.0659	0.682933
29.0863	0.682605
29.1074	0.682265
29.1489	0.681597
29.1696	0.681262
29.1903	0.680928
29.2318	0.680258
29.253	0.679916
29.2732	0.679588
29.3147	0.678918
29.3363	0.678568
29.3562	0.678247
29.3976	0.677575
29.4197	0.677218
29.4391	0.676903
29.4805	0.67623
29.503	0.675866
29.522	0.675557
29.5635	0.674883
29.5863	0.674512
29.6049	0.674209
29.6464	0.673534
29.6697	0.673155
29.6879	0.672859
29.7293	0.672183
29.753	0.671796
29.7708	0.671506
29.8122	0.670829
29.8364	0.670435
29.8537	0.670151
29.8952	0.669473
29.9197	0.669072
29.9366	0.668795
29.9781	0.668115
30.003	0.667706
30.0196	0.667435
30.061	0.666755
30.0864	0.666339
30.1025	0.666074
30.1439	0.665393
30.1697	0.664969
30.1854	0.664711
30.2269	0.664028
30.2531	0.663597
30.2683	0.663345
30.3098	0.662661
30.3364	0.662222
30.3513	0.661977
30.3927	0.661292
30.4198	0.660846
30.4342	0.660607
30.4756	0.659921
30.5031	0.659467
30.5171	0.659235
30.5586	0.658548
30.5864	0.658086
30.6	0.65786
30.6415	0.657172
30.6698	0.656702
30.683	0.656483
30.7244	0.655794
30.7531	0.655317
30.7659	0.655104
30.8073	0.654414
30.8365	0.653929
30.8488	0.653723
30.8903	0.653032
30.9198	0.652539
30.9317	0.65234
30.9732	0.651647
31.0032	0.651146
31.0147	0.650954
31.0561	0.65026
31.0865	0.649752
31.0976	0.649566
31.139	0.648871
31.1698	0.648355
31.1805	0.648176
31.222	0.64748
31.2532	0.646956
31.2634	0.646783
31.3049	0.646086
31.3365	0.645554
31.3464	0.645389
31.3878	0.64469
31.4199	0.644151
31.4293	0.643992
31.4707	0.643292
31.5032	0.642745
31.5122	0.642593
31.5537	0.641892
31.5865	0.641336
31.5951	0.641191
31.6366	0.640489
31.6699	0.639926
31.6781	0.639787
31.7195	0.639085
31.7532	0.638513
31.761	0.638381
31.8024	0.637677
31.8366	0.637098
31.8439	0.636973
31.8854	0.636268
31.9199	0.63568
31.9268	0.635562
31.9683	0.634856
32.0033	0.63426
32.0098	0.63415
32.0512	0.633442
32.0866	0.632839
32.0927	0.632734
32.1341	0.632026
32.1699	0.631414
32.1756	0.631317
32.2171	0.630607
32.2533	0.629987
32.2585	0.629897
32.3	0.629187
32.3366	0.628558
32.3415	0.628475
32.3829	0.627763
32.42	0.627127
32.4244	0.627051
32.4658	0.626338
32.5033	0.625693
32.5073	0.625624
32.5488	0.62491
32.5866	0.624257
32.5902	0.624195
32.6317	0.62348
32.67	0.622819
32.6731	0.622764
32.7146	0.622048
32.7533	0.621378
32.7561	0.621331
32.7975	0.620613
32.8367	0.619935
32.839	0.619895
32.8805	0.619176
32.92	0.61849
32.9219	0.618457
32.9634	0.617737
33.0033	0.617042
33.0048	0.617016
33.0463	0.616295
33.0867	0.615592
33.0878	0.615573
33.1292	0.614851
33.17	0.61414
33.1707	0.614128
33.2122	0.613405
33.2534	0.612685
33.2536	0.612681
33.2951	0.611956
33.3365	0.611231
33.3367	0.611228
33.378	0.610505
33.4195	0.609778
33.4201	0.609768
33.4609	0.609051
33.5024	0.608324
33.5034	0.608306
33.5439	0.607596
33.5853	0.606867
33.5867	0.606842
33.6268	0.606138
33.6682	0.605408
33.6701	0.605375
33.7097	0.604677
33.7512	0.603946
33.7534	0.603906
33.7926	0.603214
33.8341	0.602482
33.8368	0.602435
33.8756	0.601749
33.917	0.601016
33.9201	0.600961
33.9585	0.600282
33.9999	0.599547
34.0035	0.599485
34.0414	0.598812
34.0829	0.598076
34.0868	0.598006
34.1243	0.597339
34.1658	0.596602
34.1701	0.596525
34.2073	0.595865
34.2487	0.595127
34.2535	0.595042
34.2902	0.594388
34.3316	0.593648
34.3368	0.593556
34.3731	0.592908
34.4146	0.592168
34.4201	0.592068
34.456	0.591426
34.4975	0.590685
34.5035	0.590577
34.539	0.589942
34.5804	0.589199
34.5868	0.589084
34.6219	0.588455
34.6633	0.587711
34.6702	0.587588
34.7048	0.586966
34.7463	0.586221
34.7535	0.586091
34.7877	0.585475
34.8292	0.584728
34.8369	0.58459
34.8707	0.583981
34.9121	0.583233
34.9202	0.583087
34.9536	0.582485
34.995	0.581736
35.0035	0.581582
35.0365	0.580986
35.078	0.580236
35.0869	0.580074
35.1194	0.579485
35.1609	0.578733
35.1702	0.578564
35.2024	0.577981
35.2438	0.577229
35.2536	0.577052
35.2853	0.576475
35.3267	0.575721
35.3369	0.575536
35.3682	0.574967
35.4097	0.574212
35.4203	0.574019
35.4511	0.573456
35.4926	0.5727
35.5036	0.572499
35.534	0.571943
35.5755	0.571185
35.587	0.570976
35.617	0.570427
35.6584	0.569668
35.6703	0.569451
35.6999	0.568909
35.7414	0.568149
35.7536	0.567924
35.7828	0.567388
35.8243	0.566627
35.837	0.566394
35.8657	0.565865
35.9072	0.565102
35.9203	0.564861
35.9487	0.564339
35.9901	0.563576
36.0037	0.563326
36.0316	0.562811
36.0731	0.562046
36.087	0.561789
36.1145	0.561281
36.156	0.560514
36.1703	0.560249
36.1974	0.559748
36.2389	0.55898
36.2537	0.558707
36.2804	0.558212
36.3218	0.557443
36.337	0.557162
36.3633	0.556674
36.4048	0.555904
36.4203	0.555615
36.4462	0.555134
36.4877	0.554362
36.5037	0.554064
36.5291	0.553591
36.5706	0.552818
36.587	0.552512
36.6121	0.552045
36.6535	0.551272
36.6704	0.550957
36.695	0.550497
36.7365	0.549722
36.7537	0.549399
36.7779	0.548947
36.8194	0.548171
36.8371	0.547839
36.8608	0.547394
36.9023	0.546616
36.9204	0.546277
36.9438	0.545838
36.9852	0.54506
37.0037	0.544712
37.0267	0.54428
37.0682	0.5435
37.0871	0.543144
37.1096	0.54272
37.1511	0.541939
37.1704	0.541574
37.1925	0.541157
37.234	0.540374
37.2538	0.540001
37.2755	0.539591
37.3169	0.538807
37.3371	0.538426
37.3584	0.538023
37.3999	0.537238
37.4205	0.536848
37.4413	0.536452
37.4828	0.535666
37.5038	0.535267
37.5242	0.534879
37.5657	0.534092
37.5872	0.533684
37.6072	0.533303
37.6486	0.532515
37.6705	0.532099
37.6901	0.531725
37.7316	0.530935
37.7538	0.53051
37.773	0.530144
37.8145	0.529353
37.8372	0.52892
37.8559	0.528561
37.8974	0.527768
37.9205	0.527326
37.9389	0.526975
37.9803	0.526181
38.0038	0.52573
38.0218	0.525386
38.0633	0.524591
38.0872	0.524132
38.1047	0.523795
38.1462	0.522999
38.1705	0.522531
38.1876	0.522202
38.2291	0.521404
38.2539	0.520927
38.2706	0.520605
38.312	0.519806
38.3372	0.519321
38.3535	0.519007
38.395	0.518206
38.4206	0.517711
38.4364	0.517405
38.4779	0.516604
38.5039	0.5161
38.5193	0.515801
38.5608	0.514998
38.5872	0.514486
38.6023	0.514195
38.6437	0.51339
38.6706	0.512869
38.6852	0.512585
38.7266	0.51178
38.7539	0.511249
38.7681	0.510974
38.8096	0.510167
38.8373	0.509627
38.851	0.509359
38.8925	0.508551
38.9206	0.508003
38.934	0.507742
38.9754	0.506933
39.004	0.506375
39.0169	0.506123
39.0583	0.505312
39.0873	0.504745
39.0998	0.5045
39.1413	0.503688
39.1706	0.503113
39.1827	0.502875
39.2242	0.502062
39.254	0.501477
39.2657	0.501248
39.3071	0.500433
39.3373	0.499839
39.3486	0.499618
39.39	0.498802
39.4207	0.498199
39.4315	0.497985
39.473	0.497168
39.504	0.496555
39.5144	0.49635
39.5559	0.495531
39.5874	0.494909
39.5974	0.494711
39.6388	0.493891
39.6707	0.493261
39.6803	0.493071
39.7217	0.492249
39.754	0.491609
39.7632	0.491427
39.8047	0.490605
39.8374	0.489955
39.8461	0.489781
39.8876	0.488957
39.9207	0.488299
39.9291	0.488133
39.9705	0.487307
40.004	0.486639
40.012	0.486481
40.0534	0.485655
40.0874	0.484977
40.0949	0.484827
40.1364	0.483999
40.1707	0.483312
40.1778	0.483171
40.2193	0.482341
40.2541	0.481645
40.2608	0.481511
40.3022	0.48068
40.3374	0.479975
40.3437	0.479849
40.3851	0.479017
40.4208	0.478302
40.4266	0.478184
40.4681	0.477351
40.5041	0.476626
40.5095	0.476517
40.551	0.475682
40.5874	0.474948
40.5925	0.474847
40.6339	0.474011
40.6708	0.473267
40.6754	0.473174
40.7168	0.472336
40.7541	0.471583
40.7583	0.471498
40.7998	0.470659
40.8375	0.469896
40.8412	0.46982
40.8827	0.46898
40.9208	0.468207
40.9242	0.468139
40.9656	0.467297
41.0042	0.466515
41.0071	0.466455
41.0485	0.465612
41.0875	0.46482
41.09	0.464769
41.1315	0.463925
41.1708	0.463122
41.1729	0.46308
41.2144	0.462234
41.2542	0.461422
41.2559	0.461388
41.2973	0.460541
41.3375	0.459719
41.3388	0.459693
41.3802	0.458845
41.4209	0.458013
41.4217	0.457996
41.4632	0.457146
41.5042	0.456304
41.5046	0.456296
41.5461	0.455445
41.5876	0.454593

## Sheet: FitExpCurve3
Independent Variable	Exponential Fit of Sheet1 N"Mean"	Sheet1 A	Residual of Sheet1 A	Sheet1 N"Mean"	Residual of Sheet1 N"Mean"
Fitted Curves Plot	Fitted Curves Plot	Residual Plot	Residual Plot	Residual Plot	Residual Plot
0.166683	1.03855	0.166683	0.648835	0.98911	0.0437764
0.208146	1.03819	0.250033	1.12495	0.96788	0.0600574
0.249608	1.03783	0.333367	0.816618	0.956766	0.0731695
0.29107	1.03747	0.416717	0.29176	0.998165	0.0356619
0.332533	1.03711	0.50005	0.502021	0.974509	0.0567342
0.373995	1.03675	0.5834	0.590328	0.965262	0.0644634
0.415457	1.03639	0.666733	0.434573	0.985007	0.0453598
0.45692	1.03603	0.750083	0.326347	0.993075	0.0375118
0.498382	1.03566	0.833417	0.166728	0.996421	0.0348389
0.539844	1.0353	0.916767	0.150241	1.0046	0.026068
0.581307	1.03494	1.0001	0.173736	0.997792	0.0319317
0.622769	1.03458	1.08345	0.244095	0.997612	0.0307479
0.664231	1.03421	1.16678	0.436858	0.988823	0.0370742
0.705694	1.03385	1.25013	0.647654	0.988333	0.0349233
0.747156	1.03349	1.33347	0.776127	0.979613	0.0417317
0.788618	1.03312	1.41682	0.547806	0.988664	0.0339899
0.830081	1.03276	1.50015	0.417938	0.991782	0.0312916
0.871543	1.03239	1.5835	0.367111	0.993822	0.0289588
0.913005	1.03203	1.66683	0.382284	0.98913	0.0327612
0.954468	1.03166	1.75018	0.405216	0.989967	0.0309625
0.99593	1.0313	1.83352	0.262238	1.00118	0.0202877
1.03739	1.03093	1.91687	0.193194	1.00297	0.0183686
1.07885	1.03057	2.0002	0.179174	1.00085	0.0198651
1.12032	1.0302	2.08355	0.157361	1.003	0.0171554
1.16178	1.02983	2.16688	0.12757	1.00279	0.0168826
1.20324	1.02946	2.25023	0.128249	1.00184	0.0170659
1.2447	1.0291	2.33357	0.086294	1.00319	0.0153391
1.28617	1.02873	2.41692	0.0533784	1.00702	0.0110453
1.32763	1.02836	2.50025	0.0283906	1.01129	0.00624428
1.36909	1.02799	2.5836	0.0158706	1.01373	0.00315962
1.41055	1.02762	2.66693	0.0210789	1.01187	0.00420584
1.45202	1.02725	2.75028	0.00254469	1.01471	0.000772557
1.49348	1.02688	2.83362	-0.00471419	1.01614	-0.00136043
1.53494	1.02651	2.91697	-0.00795942	1.01612	-0.0020792
1.5764	1.02614	3.0003	-0.003456	1.01423	-0.00099133
1.61786	1.02577	3.08365	-0.0126832	1.01627	-0.00372314
1.65933	1.0254	3.16698	-0.028351	1.02175	-0.0098247
1.70079	1.02503	3.25033	-0.0347613	1.02063	-0.00941378
1.74225	1.02466	3.33367	-0.0403831	1.02349	-0.0129979
1.78371	1.02428	3.41702	-0.0249791	1.01797	-0.0084038
1.82518	1.02391	3.50035	-0.0226756	1.01578	-0.00701163
1.86664	1.02354	3.5837	-0.0172355	1.01277	-0.00482464
1.9081	1.02316	3.66703	-0.0303969	1.01804	-0.0107543
1.94956	1.02279	3.75038	-0.0530915	1.0227	-0.0159856
1.99103	1.02242	3.83372	-0.0453462	1.01792	-0.0120538
2.03249	1.02204	3.91707	-0.0445175	1.02074	-0.0156712
2.07395	1.02167	4.0004	-0.0443386	1.01864	-0.0143567
2.11541	1.02129	4.08375	-0.0407926	1.01964	-0.0161767
2.15688	1.02092	4.16708	-0.0395363	1.01927	-0.0166089
2.19834	1.02054	4.25043	-0.0301838	1.01414	-0.0123536
2.2398	1.02016	4.33377	-0.0475607	1.01993	-0.0187708
2.28126	1.01979	4.41712	-0.0560161	1.02158	-0.0211378
2.32272	1.01941	4.50045	-0.0410572	1.01665	-0.0171422
2.36419	1.01903	4.5838	-0.0451354	1.01819	-0.0194347
2.40565	1.01866	4.66713	-0.0491856	1.01707	-0.0190771
2.44711	1.01828	4.75048	-0.0578037	1.01845	-0.0211725
2.48857	1.0179	4.83382	-0.0565972	1.02179	-0.025324
2.53004	1.01752	4.91717	-0.0570818	1.02083	-0.0251621
2.5715	1.01714	5.0005	-0.0506824	1.01811	-0.0233029
2.61296	1.01676	5.08385	-0.0850202	1.01827	-0.0239394
2.65442	1.01638	5.16718	-0.0684395	1.01407	-0.0207009
2.69589	1.016	5.25053	-0.0734339	1.0132	-0.0205885
2.73735	1.01562	5.33387	-0.0768682	1.0176	-0.0257654
2.77881	1.01524	5.41722	-0.0645322	1.00824	-0.0173406
2.82027	1.01486	5.50055	-0.037678	1.00287	-0.0130419
2.86173	1.01448	5.5839	-0.0387051	1.0024	-0.013378
2.9032	1.0141	5.66723	-0.0296129	0.999016	-0.0108939
2.94466	1.01372	5.75058	-0.0387239	1.00046	-0.0130609
2.98612	1.01333	5.83392	-0.0423267	0.999432	-0.0128203
3.02758	1.01295	5.91727	-0.0690857	1.00287	-0.0168116
3.06905	1.01257	6.0006	-0.0516442	0.995683	-0.0106211
3.11051	1.01218	6.08395	-0.0470348	0.997226	-0.0130327
3.15197	1.0118	6.1673	-0.0429746	0.996761	-0.0134318
3.19343	1.01142	6.25063	-0.0786581	1.00364	-0.0207861
3.2349	1.01103	6.33398	-0.0448623	0.994434	-0.0127401
3.27636	1.01065	6.41732	-0.035474	0.994073	-0.0133014
3.31782	1.01026	6.50067	-0.03135	0.990433	-0.0105331
3.35928	1.00988	6.584	-0.0138784	0.985237	-0.00634465
3.40074	1.00949	6.66735	-0.00938534	0.982547	-0.00453366
3.44221	1.0091	6.75068	-0.00518591	0.979201	-0.00206574
3.48367	1.00872	6.83403	-0.0190126	0.985121	-0.0086847
3.52513	1.00833	6.91737	-0.0322567	0.991863	-0.0161313
3.56659	1.00794	7.00072	-0.0334956	0.992552	-0.0176482
3.60806	1.00755	7.08405	-0.0351044	0.995487	-0.0214088
3.64952	1.00717	7.1674	-0.0369629	0.991842	-0.018589
3.69098	1.00678	7.25073	-0.0511624	0.994175	-0.0216218
3.73244	1.00639	7.33408	-0.0467351	0.994138	-0.0224768
3.77391	1.006	7.41742	-0.0456363	0.993493	-0.0226904
3.81537	1.00561	7.50077	-0.044659	0.990902	-0.0209593
3.85683	1.00522	7.5841	-0.0718909	1.00195	-0.0325787
3.89829	1.00483	7.66745	-0.0784382	1.00107	-0.0324888
3.93976	1.00444	7.75078	-0.0679626	0.999615	-0.0319906
3.98122	1.00405	7.83413	-0.09643	1.00912	-0.0420574
4.02268	1.00366	7.91747	-0.0669321	0.999384	-0.033483
4.06414	1.00326	8.00082	-0.075326	1.00283	-0.0376971
4.1056	1.00287	8.08415	-0.0636071	0.998505	-0.0343565
4.14707	1.00248	8.1675	-0.048854	0.991531	-0.0283978
4.18853	1.00209	8.25083	-0.0593104	0.992911	-0.0305332
4.22999	1.00169	8.33418	-0.0594481	0.996248	-0.0347335
4.27145	1.0013	8.41752	-0.0423144	0.986145	-0.0256753
4.31292	1.00091	8.50087	-0.0460744	0.987047	-0.0274071
4.35438	1.00051	8.5842	-0.0375593	0.983226	-0.0245457
4.39584	1.00012	8.66755	-0.0321279	0.977817	-0.0200652
4.4373	0.999721	8.75088	-0.0349364	0.979104	-0.0221968
4.47877	0.999326	8.83423	-0.0231777	0.971662	-0.0157541
4.52023	0.99893	8.91757	-0.0203757	0.967397	-0.012396
4.56169	0.998534	9.00092	-0.0471874	0.978821	-0.0244156
4.60315	0.998137	9.08425	-0.0629569	0.982725	-0.029033
4.64461	0.99774	9.1676	-0.0760089	0.981575	-0.0286264
4.68608	0.997343	9.25093	-0.0862305	0.986199	-0.0340249
4.72754	0.996945	9.33428	-0.0743502	0.980937	-0.0297735
4.769	0.996547	9.41762	-0.0644058	0.977516	-0.0273443
4.81046	0.996149	9.50097	-0.0700974	0.979116	-0.0297718
4.85193	0.99575	9.5843	-0.0868304	0.981097	-0.0324637
4.89339	0.995351	9.66765	-0.0789377	0.977045	-0.0293873
4.93485	0.994951	9.75098	-0.0936143	0.977549	-0.0306264
4.97631	0.994551	9.83433	-0.157863	0.990846	-0.0441279
5.01778	0.994151	9.91767	-0.158334	0.989122	-0.043294
5.05924	0.99375	10.001	-0.122261	0.982207	-0.0376634
5.1007	0.993349	10.0844	-0.150592	0.990051	-0.0461006
5.14216	0.992948	10.1677	-0.165066	0.992169	-0.0489615
5.18363	0.992546	10.251	-0.156694	0.996331	-0.0541156
5.22509	0.992144	10.3344	-0.166561	0.992261	-0.0508409
5.26655	0.991741	10.4177	-0.182656	0.987288	-0.0465981
5.30801	0.991338	10.5011	-0.200567	0.98896	-0.0489803
5.34947	0.990935	10.5844	-0.198981	0.981864	-0.0428092
5.39094	0.990531	10.6677	-0.225683	0.985997	-0.0475595
5.4324	0.990127	10.7511	-0.262096	0.990965	-0.0530395
5.47386	0.989723	10.8344	-0.24825	0.991108	-0.0542451
5.51532	0.989318	10.9178	-0.222715	0.98768	-0.0520105
5.55679	0.988913	11.0011	-0.25042	1.00184	-0.066785
5.59825	0.988507	11.0845	-0.313914	1.00066	-0.0658217
5.63971	0.988101	11.1678	-0.254444	0.998996	-0.0657271
5.68117	0.987695	11.2511	-0.19419	0.991279	-0.0595953
5.72264	0.987288	11.3345	-0.189988	0.999566	-0.0688517
5.7641	0.986881	11.4178	-0.184814	0.998583	-0.06885
5.80556	0.986474	11.5012	-0.19906	0.996592	-0.0676275
5.84702	0.986066	11.5845	-0.176383	0.991665	-0.0638806
5.88848	0.985658	11.6678	-0.198504	0.983016	-0.0559145
5.92995	0.985249	11.7512	-0.1456	0.982324	-0.0567458
5.97141	0.98484	11.8345	-0.169493	0.980724	-0.0558121
6.01287	0.984431	11.9179	-0.220152	0.982909	-0.0583638
6.05433	0.984021	12.0012	-0.185188	0.977712	-0.0544955
6.0958	0.983611	12.0846	-0.219138	0.982421	-0.0597607
6.13726	0.983201	12.1679	-0.219627	0.980851	-0.0591251
6.17872	0.98279	12.2513	-0.161207	0.96866	-0.0485355
6.22018	0.982379	12.3346	-0.24548	0.974532	-0.0543969
6.26165	0.981967	12.4179	-0.256624	0.972971	-0.0536545
6.30311	0.981555	12.5013	-0.373436	0.976654	-0.0569574
6.34457	0.981143	12.5846	-0.349977	0.972573	-0.0540885
6.38603	0.98073	12.6679	-0.298099	0.974943	-0.0579957
6.4275	0.980317	12.7513	-0.307258	0.976907	-0.0608058
6.46896	0.979903	12.8346	-0.366374	0.971188	-0.0553633
6.51042	0.979489	12.918	-0.348775	0.975444	-0.0607728
6.55188	0.979075	13.0013	-0.270658	0.970321	-0.0575001
6.59334	0.97866	13.0847	-0.210973	0.95798	-0.0468041
6.63481	0.978245	13.168	-0.231366	0.966413	-0.0559631
6.67627	0.97783	13.2514	-0.221683	0.961982	-0.0526062
6.71773	0.977414	13.3347	-0.175336	0.954617	-0.046743
6.75919	0.976998	13.418	-0.18182	0.962547	-0.0555652
6.80066	0.976581	13.5014	-0.215785	0.966469	-0.0600608
6.84212	0.976164	13.5847	-0.224347	0.961974	-0.0564353
6.88358	0.975747	13.668	-0.241961	0.96548	-0.0607079
6.92504	0.975329	13.7514	-0.233251	0.961656	-0.0579585
6.96651	0.974911	13.8347	-0.252588	0.951683	-0.0487337
7.00797	0.974492	13.9181	-0.213284	0.946527	-0.0450158
7.04943	0.974073	14.0014	-0.199631	0.953113	-0.0527414
7.09089	0.973654	14.0848	-0.226908	0.95533	-0.0556181
7.13235	0.973234	14.1681	-0.202041	0.955883	-0.0574464
7.17382	0.972814	14.2515	-0.189551	0.950957	-0.053653
7.21528	0.972393	14.3348	-0.224436	0.951221	-0.0544909
7.25674	0.971972	14.4181	-0.190437	0.94535	-0.0500118
7.2982	0.971551	14.5015	-0.205246	0.948062	-0.0535383
7.33967	0.971129	14.5848	-0.238987	0.954762	-0.0608279
7.38113	0.970707	14.6682	-0.201898	0.947716	-0.0552178
7.42259	0.970285	14.7515	-0.217946	0.94587	-0.0541761
7.46405	0.969862	14.8348	-0.221056	0.944057	-0.0533233
7.50552	0.969439	14.9182	-0.197496	0.9423	-0.0528485
7.54698	0.969015	15.0015	-0.199214	0.938213	-0.0497418
7.58844	0.968591	15.0849	-0.18778	0.938805	-0.0514757
7.6299	0.968167	15.1682	-0.17025	0.935477	-0.049365
7.67136	0.967742	15.2515	-0.224576	0.944418	-0.0586564
7.71283	0.967316	15.3349	-0.198019	0.94154	-0.0571086
7.75429	0.966891	15.4182	-0.200776	0.936146	-0.0526921
7.79575	0.966465	15.5016	-0.20412	0.936379	-0.0538975
7.83721	0.966038	15.5849	-0.212579	0.932993	-0.0514236
7.87868	0.965612	15.6683	-0.208873	0.937121	-0.0566132
7.92014	0.965184	15.7516	-0.23577	0.941793	-0.0619743
7.9616	0.964757	15.8349	-0.192775	0.937916	-0.059644
8.00306	0.964329	15.9183	-0.159535	0.9353	-0.0584582
8.04453	0.9639	16.0016	-0.153334	0.926614	-0.0508739
8.08599	0.963471	16.085	-0.157293	0.924701	-0.0499395
8.12745	0.963042	16.1683	-0.13986	0.921624	-0.0481069
8.16891	0.962613	16.2517	-0.135489	0.918337	-0.0459058
8.21038	0.962183	16.335	-0.138306	0.914741	-0.0433082
8.25184	0.961752	16.4183	-0.138597	0.916553	-0.0461519
8.2933	0.961321	16.5017	-0.161423	0.915922	-0.0462743
8.33476	0.96089	16.585	-0.142535	0.909868	-0.0414943
8.37622	0.960459	16.6684	-0.143916	0.912537	-0.0451871
8.41769	0.960027	16.7517	-0.138423	0.912922	-0.0466838
8.45915	0.959594	16.835	-0.132813	0.907541	-0.0424184
8.50061	0.959161	16.9184	-0.147859	0.90637	-0.0421053
8.54207	0.958728	17.0017	-0.148591	0.910068	-0.0468426
8.58354	0.958294	17.0851	-0.136714	0.906966	-0.044941
8.625	0.95786	17.1684	-0.184625	0.916403	-0.0548257
8.66646	0.957426	17.2518	-0.194125	0.91232	-0.0516763
8.70792	0.956991	17.3351	-0.157168	0.913558	-0.0544385
8.74939	0.956556	17.4184	-0.126264	0.907558	-0.04989
8.79085	0.95612	17.5018	-0.14042	0.906036	-0.0492489
8.83231	0.955684	17.5851	-0.144607	0.907172	-0.0513943
8.87377	0.955248	17.6684	-0.155972	0.903085	-0.0482265
8.91523	0.954811	17.7518	-0.129688	0.898809	-0.0453533
8.9567	0.954374	17.8351	-0.133628	0.905956	-0.0535187
8.99816	0.953936	17.9185	-0.135811	0.90377	-0.0523759
9.03962	0.953498	18.0018	-0.139727	0.903645	-0.0532729
9.08108	0.953059	18.0852	-0.113085	0.893642	-0.0446884
9.12255	0.95262	18.1685	-0.100224	0.889202	-0.0414918
9.16401	0.952181	18.2519	-0.0866449	0.884644	-0.0381901
9.20547	0.951741	18.3352	-0.104374	0.888022	-0.0424203
9.24693	0.951301	18.4185	-0.12384	0.896434	-0.0516625
9.2884	0.950861	18.5019	-0.107872	0.885526	-0.0420477
9.32986	0.95042	18.5852	-0.0895124	0.879619	-0.0374681
9.37132	0.949979	18.6686	-0.127369	0.888058	-0.0465014
9.41278	0.949537	18.7519	-0.104881	0.883279	-0.043109
9.45425	0.949095	18.8352	-0.0714787	0.871602	-0.0329644
9.49571	0.948652	18.9186	-0.0873946	0.874078	-0.0363275
9.53717	0.948209	19.0019	-0.0758878	0.867583	-0.0310834
9.57863	0.947766	19.0853	-0.0691371	0.864569	-0.0292592
9.62009	0.947322	19.1686	-0.0431975	0.853844	-0.0199803
9.66156	0.946878	19.252	-0.0779613	0.865711	-0.0324914
9.70302	0.946433	19.3353	-0.0615478	0.860454	-0.0285594
9.74448	0.945988	19.4186	-0.072946	0.864978	-0.0340409
9.78594	0.945542	19.502	-0.0702689	0.860283	-0.0304929
9.82741	0.945096	19.5853	-0.0556026	0.853779	-0.0252985
9.86887	0.94465	19.6687	-0.076216	0.858341	-0.0306999
9.91033	0.944203	19.752	-0.066965	0.854298	-0.0278982
9.95179	0.943756	19.8353	-0.0939006	0.86078	-0.0351375
9.99326	0.943309	19.9187	-0.0838602	0.859753	-0.0353664
10.0347	0.942861	20.002	-0.0527815	0.847193	-0.0243496
10.0762	0.942412	20.0854	-0.0921985	0.855884	-0.0336335
10.1176	0.941964	20.1687	-0.0535841	0.841904	-0.0213046
10.1591	0.941514	20.2521	-0.0749833	0.848068	-0.028308
10.2006	0.941065	20.3354	-0.0776636	0.848444	-0.0297799
10.242	0.940615	20.4187	-0.0699735	0.84525	-0.027825
10.2835	0.940164	20.5021	-0.0748696	0.843256	-0.0269007
10.325	0.939713	20.5854	-0.056461	0.835332	-0.020366
10.3664	0.939262	20.6688	-0.0280251	0.824606	-0.0111713
10.4079	0.93881	20.7521	-0.00689276	0.815102	-0.00310148
10.4493	0.938358	20.8355	-0.0194571	0.818935	-0.00790772
10.4908	0.937905	20.9188	-0.0333092	0.821496	-0.0114257
10.5323	0.937452	21.0021	-0.0569357	0.829021	-0.0197749
10.5737	0.936999	21.0855	-0.0744153	0.829961	-0.0216251
10.6152	0.936545	21.1688	-0.0785143	0.828982	-0.0217427
10.6567	0.936091	21.2522	-0.066097	0.825223	-0.019311
10.6981	0.935636	21.3355	-0.0682623	0.824718	-0.0199342
10.7396	0.935181	21.4188	-0.0486477	0.816136	-0.0127851
10.781	0.934726	21.5022	-0.0528538	0.815507	-0.0132607
10.8225	0.93427	21.5855	-0.0686595	0.818769	-0.0174662
10.864	0.933813	21.6689	-0.0794608	0.821231	-0.0209439
10.9054	0.933357	21.7522	-0.0890174	0.82153	-0.0222771
10.9469	0.932899	21.8356	-0.0502107	0.811119	-0.0135818
10.9884	0.932442	21.9189	-0.0589072	0.811798	-0.015312
11.0298	0.931984	22.0022	-0.0313702	0.804091	-0.00916951
11.0713	0.931525	22.0856	-0.0121776	0.797799	-0.00432754
11.1127	0.931066	22.1689	-0.0384536	0.804101	-0.0114379
11.1542	0.930607	22.2523	-0.0381519	0.801634	-0.0101581
11.1957	0.930147	22.3356	-0.0572278	0.806851	-0.0162884
11.2371	0.929687	22.4189	-0.0498938	0.801755	-0.0124839
11.2786	0.929226	22.5023	-0.0352554	0.797036	-0.00916269
11.32	0.928765	22.5856	-0.0406267	0.79773	-0.010971
11.3615	0.928304	22.669	-0.0472979	0.800156	-0.0144953
11.403	0.927842	22.7523	-0.0687677	0.80271	-0.0179371
11.4444	0.927379	22.8357	-0.061781	0.800865	-0.01739
11.4859	0.926916	22.919	-0.0682646	0.802636	-0.0202677
11.5274	0.926453	23.0023	-0.04105	0.793218	-0.0124447
11.5688	0.92599	23.0857	-0.0573147	0.797823	-0.0180187
11.6103	0.925526	23.169	-0.0333876	0.790023	-0.0117731
11.6517	0.925061	23.2523	-0.00373552	0.778008	-0.0013985
11.6932	0.924596	23.3357	-0.0210344	0.782781	-0.00713187
11.7347	0.924131	23.419	-0.0346465	0.785484	-0.0108506
11.7761	0.923665	23.5024	-0.00728132	0.775533	-0.00251653
11.8176	0.923199	23.5857	0.00810835	0.768364	0.00320793
11.8591	0.922732	23.6691	0.0322623	0.757537	0.012458
11.9005	0.922265	23.7524	0.0167163	0.762882	0.00611619
11.942	0.921797	23.8358	0.0156664	0.762457	0.00533004
11.9834	0.921329	23.9191	0.00174143	0.766137	0.000625883
12.0249	0.920861	24.0024	0.00707712	0.763416	0.00203746
12.0664	0.920392	24.0858	0.0356736	0.753505	0.0102909
12.1078	0.919923	24.1691	0.0213381	0.756853	0.00591942
12.1493	0.919453	24.2524	0.00764918	0.759934	0.00180297
12.1908	0.918983	24.3358	0.0515119	0.747414	0.0124289
12.2322	0.918512	24.4191	0.041731	0.7479	0.0108442
12.2737	0.918041	24.5025	0.0486864	0.746141	0.0112534
12.3151	0.91757	24.5858	0.059323	0.742155	0.0138307
12.3566	0.917098	24.6692	0.0922091	0.731097	0.023143
12.3981	0.916626	24.7525	0.080536	0.731997	0.0211644
12.4395	0.916153	24.8359	0.0798556	0.733572	0.0183434
12.481	0.915679	24.9192	0.0603168	0.735509	0.0154427
12.5225	0.915206	25.0025	0.0790687	0.731794	0.0176134
12.5639	0.914732	25.0859	0.0940693	0.726445	0.0214709
12.6054	0.914257	25.1692	0.0681961	0.736965	0.0100779
12.6468	0.913782	25.2526	0.107779	0.726526	0.0186457
12.6883	0.913307	25.3359	0.11117	0.724063	0.0197855
12.7298	0.912831	25.4193	0.129432	0.721561	0.0207337
12.7712	0.912355	25.5026	0.108931	0.722753	0.018579
12.8127	0.911878	25.5859	0.0516739	0.730946	0.00998643
12.8542	0.911401	25.6693	0.0804265	0.72308	0.0161309
12.8956	0.910923	25.7526	0.0888574	0.71986	0.0179382
12.9371	0.910445	25.836	0.142746	0.711072	0.0246088
12.9785	0.909966	25.9193	0.106728	0.71493	0.0200191
13.02	0.909487	26.0026	0.0680483	0.722043	0.0122142
13.0615	0.909008	26.086	0.0819478	0.71886	0.0138896
13.1029	0.908528	26.1693	0.0992448	0.711288	0.0198982
13.1444	0.908048	26.2527	0.105476	0.705599	0.0241918
13.1859	0.907567	26.336	0.107885	0.706947	0.0215067
13.2273	0.907086	26.4194	0.151167	0.69464	0.0318329
13.2688	0.906604	26.5027	0.146758	0.695649	0.0295866
13.3102	0.906122	26.586	0.137301	0.700106	0.0239693
13.3517	0.905639	26.6694	0.13352	0.700674	0.0221504
13.3932	0.905156	26.7527	0.138611	0.700754	0.020676
13.4346	0.904673	26.8361	0.203603	0.685645	0.0334414
13.4761	0.904189	26.9194	0.226265	0.683495	0.0339115
13.5176	0.903705	27.0027	0.255712	0.67264	0.042975
13.559	0.90322	27.0861	0.220899	0.677319	0.0375235
13.6005	0.902734	27.1694	0.251378	0.666778	0.0462498
13.6419	0.902249	27.2528	0.235879	0.666833	0.0451114
13.6834	0.901763	27.3361	0.215355	0.671455	0.0394841
13.7249	0.901276	27.4195	0.250093	0.670565	0.0384809
13.7663	0.900789	27.5028	0.231597	0.670953	0.0370518
13.8078	0.900301	27.5861	0.262789	0.667741	0.0384193
13.8493	0.899813	27.6695	0.260408	0.666073	0.0387816
13.8907	0.899325	27.7528	0.36983	0.652975	0.0487608
13.9322	0.898836	27.8361	0.339824	0.653495	0.0473747
13.9736	0.898347	27.9195	0.338432	0.654911	0.0446269
14.0151	0.897857	28.0028	0.293488	0.659102	0.0398117
14.0566	0.897367	28.0862	0.253743	0.657979	0.0402239
14.098	0.896876	28.1695	0.258662	0.657019	0.0397444
14.1395	0.896385	28.2529	0.31329	0.652565	0.041942
14.181	0.895893	28.3362	0.306206	0.6525	0.0407569
14.2224	0.895401	28.4196	0.292166	0.657907	0.0342121
14.2639	0.894909	28.5029	0.305122	0.649296	0.0412394
14.3053	0.894416	28.5862	0.242823	0.659522	0.030666
14.3468	0.893922	28.6696	0.253481	0.659307	0.0293314
14.3883	0.893428	28.7529	0.246909	0.654664	0.0327056
14.4297	0.892934	28.8362	0.265254	0.649542	0.0361443
14.4712	0.892439	28.9196	0.239081	0.649842	0.0348952
14.5126	0.891944	29.0029	0.228746	0.644953	0.0385718
14.5541	0.891448	29.0863	0.264051	0.642357	0.0391922
14.5956	0.890952	29.1696	0.292294	0.643817	0.0358705
14.637	0.890455	29.253	0.263109	0.637898	0.0408837
14.6785	0.889958	29.3363	0.30585	0.633864	0.0428054
14.72	0.88946	29.4197	0.237869	0.637606	0.0388055
14.7614	0.888962	29.503	0.2754	0.637527	0.0368532
14.8029	0.888464	29.5863	0.277636	0.635431	0.037507
14.8443	0.887965	29.6697	0.301289	0.627062	0.0440696
14.8858	0.887465	29.753	0.31181	0.627544	0.0419995
14.9273	0.886965	29.8364	0.349031	0.630472	0.0370265
14.9687	0.886465	29.9197	0.361171	0.625372	0.040503
15.0102	0.885964	30.003	0.370136	0.621881	0.0424215
15.0517	0.885463	30.0864	0.292551	0.632787	0.0314171
15.0931	0.884961	30.1697	0.290113	0.633237	0.0295855
15.1346	0.884459	30.2531	0.291177	0.628346	0.0330327
15.176	0.883956	30.3364	0.37704	0.619448	0.0390288
15.2175	0.883453	30.4198	0.304506	0.622554	0.0357368
15.259	0.882949	30.5031	0.252356	0.626154	0.0315997
15.3004	0.882445	30.5864	0.299226	0.622111	0.0333996
15.3419	0.881941	30.6698	0.27732	0.623692	0.0307579
15.3834	0.881435	30.7531	0.330675	0.61328	0.0388048
15.4248	0.88093	30.8365	0.326486	0.612881	0.0378305
15.4663	0.880424	30.9198	0.375281	0.610573	0.037841
15.5077	0.879917	31.0032	0.338044	0.605264	0.0423468
15.5492	0.879411	31.0865	0.347279	0.608343	0.0376523
15.5907	0.878903	31.1698	0.332899	0.60848	0.0363102
15.6321	0.878395	31.2532	0.347971	0.606763	0.0363032
15.6736	0.877887	31.3365	0.368616	0.60326	0.0379817
15.7151	0.877378	31.4199	0.315044	0.60705	0.0336684
15.7565	0.876869	31.5032	0.380688	0.603655	0.0344382
15.798	0.876359	31.5865	0.353514	0.601757	0.0353455
15.8394	0.875849	31.6699	0.334204	0.59874	0.0372303
15.8809	0.875338	31.7532	0.333363	0.599381	0.0351281
15.9224	0.874827	31.8366	0.292698	0.604808	0.028944
15.9638	0.874315	31.9199	0.420008	0.592292	0.0377138
16.0053	0.873803	32.0033	0.287217	0.603497	0.0273899
16.0468	0.87329	32.0866	0.266062	0.605846	0.0239336
16.0882	0.872777	32.1699	0.31114	0.593871	0.0336145
16.1297	0.872264	32.2533	0.208923	0.60688	0.0209438
16.1711	0.87175	32.3366	0.190471	0.606283	0.0203798
16.2126	0.871235	32.42	0.325947	0.592893	0.0298432
16.2541	0.87072	32.5033	0.265847	0.600321	0.0219968
16.2955	0.870205	32.5866	0.267395	0.597705	0.023084
16.337	0.869689	32.67	0.389533	0.583522	0.0335525
16.3785	0.869172	32.7533	0.38154	0.581653	0.0340555
16.4199	0.868655	32.8367	0.366686	0.584778	0.0296874
16.4614	0.868138	32.92	0.417942	0.588423	0.0235919
16.5028	0.86762	33.0033	0.30702	0.595563	0.0169546
16.5443	0.867101	33.0867	0.493602	0.580263	0.0273229
16.5858	0.866583	33.17	0.509661	0.581327	0.0244347
16.6272	0.866063	33.2534	0.533804	0.57718	0.0266051
16.6687	0.865543	33.3367	0.683196	0.564596	0.034892
16.7102	0.865023	33.4201	0.665209	0.568175	0.0301031
16.7516	0.864502	33.5034	0.774423	0.55879	0.035911
16.7931	0.863981	33.5867	0.830454	0.55327	0.0388315
16.8345	0.863459	33.6701	0.734581	0.557903	0.0344325
16.876	0.862937	33.7534	0.77668	0.560191	0.0297996
16.9175	0.862414	33.8368	0.682352	0.560096	0.0301004
16.9589	0.861891	33.9201	0.639048	0.564869	0.0245777
17.0004	0.861367	34.0035	0.58249	0.568698	0.0202467
17.0419	0.860843	34.0868	0.378469	0.570245	0.0209585
17.0833	0.860318	34.1701	0.623641	0.559214	0.0258256
17.1248	0.859793	34.2535	0.556129	0.560602	0.0241388
17.1662	0.859268	34.3368	0.643161	0.555275	0.0262504
17.2077	0.858742	34.4201	0.629502	0.557049	0.0231575
17.2492	0.858215	34.5035	0.551752	0.557671	0.0224287
17.2906	0.857688	34.5868	0.553442	0.555612	0.0228755
17.3321	0.85716	34.6702	0.540624	0.555947	0.0212013
17.3735	0.856632	34.7535	0.521802	0.553448	0.0224732
17.415	0.856103	34.8369	0.440558	0.557802	0.0180791
17.4565	0.855574	34.9202	0.287031	0.568743	0.00847263
17.4979	0.855045	35.0035	0.27553	0.566254	0.0095947
17.5394	0.854515	35.0869	0.330306	0.562128	0.0110873
17.5809	0.853984	35.1702	0.203059	0.566228	0.00782551
17.6223	0.853453	35.2536	0.455843	0.553141	0.0144753
17.6638	0.852921	35.3369	0.413821	0.551418	0.0154034
17.7052	0.852389	35.4203	0.290723	0.55742	0.0101657
17.7467	0.851857	35.5036	0.285215	0.555736	0.010352
17.7882	0.851324	35.587	0.0449836	0.567926	0.00117784
17.8296	0.85079	35.6703	0.293259	0.551871	0.0108457
17.8711	0.850256	35.7536	0.307763	0.549907	0.0109151
17.9126	0.849722	35.837	0.245968	0.550281	0.0101242
17.954	0.849187	35.9203	-0.0276628	0.564967	-0.000881099
17.9955	0.848651	36.0037	-0.0741759	0.565415	-0.00203997
18.0369	0.848115	36.087	-0.0861801	0.564974	-0.00297855
18.0784	0.847579	36.1703	0.0490811	0.555971	0.00178399
18.1199	0.847042	36.2537	-0.109617	0.562523	-0.00330401
18.1613	0.846504	36.337	0.1185	0.549065	0.00408686
18.2028	0.845966	36.4203	-0.0608391	0.556828	-0.00180136
18.2443	0.845427	36.5037	0.0807616	0.548305	0.00232279
18.2857	0.844888	36.587	0.0709697	0.546438	0.00274651
18.3272	0.844349	36.6704	0.0665638	0.544972	0.00266072
18.3686	0.843809	36.7537	0.0592728	0.544039	0.00209664
18.4101	0.843268	36.8371	-0.0386438	0.547814	-0.00139197
18.4516	0.842727	36.9204	-0.302835	0.558086	-0.00810805
18.493	0.842186	37.0037	-0.18484	0.55139	-0.00537082
18.5345	0.841644	37.0871	-0.162936	0.54952	-0.00557801
18.576	0.841101	37.1704	-0.208973	0.549028	-0.0058235
18.6174	0.840558	37.2538	-0.193089	0.546088	-0.00484714
18.6589	0.840015	37.3371	-0.172675	0.545944	-0.00676121
18.7003	0.839471	37.4205	-0.242325	0.546952	-0.00804185
18.7418	0.838926	37.5038	-0.090176	0.538304	-0.0040848
18.7833	0.838381	37.5872	-0.152875	0.539633	-0.00582683
18.8247	0.837835	37.6705	-0.228146	0.541479	-0.0078338
18.8662	0.837289	37.7538	-0.0726068	0.532168	-0.00330947
18.9077	0.836743	37.8372	-0.201869	0.538316	-0.00853512
18.9491	0.836196	37.9205	-0.373855	0.545548	-0.0139897
18.9906	0.835648	38.0038	-0.300663	0.538321	-0.00990446
19.032	0.8351	38.0872	-0.203154	0.532167	-0.00739389
19.0735	0.834551	38.1705	-0.294083	0.534338	-0.00941117
19.115	0.834002	38.2539	-0.299727	0.534461	-0.0111041
19.1564	0.833452	38.3372	-0.36083	0.53782	-0.0149127
19.1979	0.832902	38.4206	-0.493428	0.541673	-0.0177703
19.2394	0.832352	38.5039	-0.377411	0.534057	-0.0141912
19.2808	0.8318	38.5872	-0.324831	0.531783	-0.0146796
19.3223	0.831249	38.6706	-0.336482	0.529502	-0.0138595
19.3637	0.830696	38.7539	-0.581499	0.54155	-0.0226163
19.4052	0.830144	38.8373	-0.586979	0.539863	-0.0225132
19.4467	0.82959	38.9206	-0.48093	0.534548	-0.0210603
19.4881	0.829037	39.004	-0.458365	0.534277	-0.0229566
19.5296	0.828482	39.0873	-0.487454	0.531467	-0.0212588
19.5711	0.827928	39.1706	-0.575805	0.53311	-0.0227991
19.6125	0.827372	39.254	-0.373609	0.526672	-0.0222362
19.654	0.826816	39.3373	-0.402143	0.523964	-0.0206601
19.6954	0.82626	39.4207	-0.636048	0.535681	-0.0292705
19.7369	0.825703	39.504	-0.389614	0.520559	-0.0209666
19.7784	0.825146	39.5874	-0.386419	0.521501	-0.0237056
19.8198	0.824588	39.6707	-0.414644	0.520368	-0.0237194
19.8613	0.82403	39.754	-0.501984	0.52452	-0.0277879
19.9028	0.823471	39.8374	-0.494977	0.521363	-0.0265134
19.9442	0.822911	39.9207	-0.640554	0.52739	-0.031244
19.9857	0.822351	40.004	-0.486144	0.513826	-0.0226447
20.0271	0.821791	40.0874	-0.65619	0.521592	-0.0285966
20.0686	0.82123	40.1707	-0.550264	0.514126	-0.0250944
20.1101	0.820668	40.2541	-0.494976	0.514525	-0.0284076
20.1515	0.820106	40.3374	-0.501565	0.517498	-0.032998
20.193	0.819544	40.4208	-0.699795	0.525511	-0.0385914
20.2345	0.81898	40.5041	-0.500223	0.514977	-0.0340268
20.2759	0.818417	40.5874	-0.480871	0.51461	-0.0358358
20.3174	0.817853	40.6708	-0.581802	0.515855	-0.0367082
20.3588	0.817288	40.7541	-0.576288	0.518778	-0.0415174
20.4003	0.816723	40.8375	-0.666698	0.521048	-0.0436366
20.4418	0.816157	40.9208	-0.57394	0.515726	-0.0420639
20.4832	0.815591	41.0042	-0.722984	0.520656	-0.0455937
20.5247	0.815024	41.0875	-0.671902	0.516033	-0.0438386
20.5661	0.814457	41.1708	-0.607584	0.516959	-0.0479243
20.6076	0.813889	41.2542	-0.686258	0.515546	-0.0466115
20.6491	0.813321	41.3375	-0.707581	0.514342	-0.0467372
20.6905	0.812752	41.4209	-0.66492	0.51256	-0.0476649
20.732	0.812182	41.5042	-0.595998	0.510854	-0.0492417
20.7735	0.811612	41.5876	-0.642236	0.510638	-0.0498276
20.8149	0.811042
20.8564	0.810471
20.8978	0.809899
20.9393	0.809327
20.9808	0.808755
21.0222	0.808181
21.0637	0.807608
21.1052	0.807033
21.1466	0.806459
21.1881	0.805883
21.2295	0.805308
21.271	0.804731
21.3125	0.804154
21.3539	0.803577
21.3954	0.802999
21.4369	0.802421
21.4783	0.801842
21.5198	0.801262
21.5612	0.800682
21.6027	0.800101
21.6442	0.79952
21.6856	0.798938
21.7271	0.798356
21.7686	0.797773
21.81	0.79719
21.8515	0.796606
21.8929	0.796021
21.9344	0.795436
21.9759	0.794851
22.0173	0.794265
22.0588	0.793678
22.1003	0.793091
22.1417	0.792503
22.1832	0.791915
22.2246	0.791326
22.2661	0.790737
22.3076	0.790147
22.349	0.789557
22.3905	0.788966
22.432	0.788374
22.4734	0.787782
22.5149	0.787189
22.5563	0.786596
22.5978	0.786002
22.6393	0.785408
22.6807	0.784813
22.7222	0.784218
22.7637	0.783622
22.8051	0.783025
22.8466	0.782428
22.888	0.781831
22.9295	0.781232
22.971	0.780634
23.0124	0.780034
23.0539	0.779434
23.0954	0.778834
23.1368	0.778233
23.1783	0.777632
23.2197	0.777029
23.2612	0.776427
23.3027	0.775824
23.3441	0.77522
23.3856	0.774615
23.427	0.774011
23.4685	0.773405
23.51	0.772799
23.5514	0.772192
23.5929	0.771585
23.6344	0.770978
23.6758	0.770369
23.7173	0.76976
23.7587	0.769151
23.8002	0.768541
23.8417	0.767931
23.8831	0.767319
23.9246	0.766708
23.9661	0.766095
24.0075	0.765483
24.049	0.764869
24.0904	0.764255
24.1319	0.763641
24.1734	0.763026
24.2148	0.76241
24.2563	0.761794
24.2978	0.761177
24.3392	0.760559
24.3807	0.759941
24.4221	0.759323
24.4636	0.758704
24.5051	0.758084
24.5465	0.757464
24.588	0.756843
24.6295	0.756222
24.6709	0.7556
24.7124	0.754977
24.7538	0.754354
24.7953	0.75373
24.8368	0.753106
24.8782	0.752481
24.9197	0.751855
24.9612	0.751229
25.0026	0.750603
25.0441	0.749975
25.0855	0.749347
25.127	0.748719
25.1685	0.74809
25.2099	0.747461
25.2514	0.74683
25.2929	0.7462
25.3343	0.745568
25.3758	0.744936
25.4172	0.744304
25.4587	0.743671
25.5002	0.743037
25.5416	0.742403
25.5831	0.741768
25.6246	0.741132
25.666	0.740496
25.7075	0.73986
25.7489	0.739223
25.7904	0.738585
25.8319	0.737946
25.8733	0.737307
25.9148	0.736668
25.9563	0.736027
25.9977	0.735387
26.0392	0.734745
26.0806	0.734103
26.1221	0.733461
26.1636	0.732818
26.205	0.732174
26.2465	0.731529
26.288	0.730884
26.3294	0.730239
26.3709	0.729593
26.4123	0.728946
26.4538	0.728298
26.4953	0.72765
26.5367	0.727002
26.5782	0.726353
26.6196	0.725703
26.6611	0.725052
26.7026	0.724401
26.744	0.72375
26.7855	0.723098
26.827	0.722445
26.8684	0.721791
26.9099	0.721137
26.9513	0.720483
26.9928	0.719827
27.0343	0.719172
27.0757	0.718515
27.1172	0.717858
27.1587	0.7172
27.2001	0.716542
27.2416	0.715883
27.283	0.715224
27.3245	0.714563
27.366	0.713903
27.4074	0.713241
27.4489	0.712579
27.4904	0.711917
27.5318	0.711253
27.5733	0.71059
27.6147	0.709925
27.6562	0.70926
27.6977	0.708594
27.7391	0.707928
27.7806	0.707261
27.8221	0.706593
27.8635	0.705925
27.905	0.705256
27.9464	0.704587
27.9879	0.703917
28.0294	0.703246
28.0708	0.702575
28.1123	0.701903
28.1538	0.701231
28.1952	0.700557
28.2367	0.699884
28.2781	0.699209
28.3196	0.698534
28.3611	0.697858
28.4025	0.697182
28.444	0.696505
28.4855	0.695828
28.5269	0.695149
28.5684	0.694471
28.6098	0.693791
28.6513	0.693111
28.6928	0.69243
28.7342	0.691749
28.7757	0.691067
28.8172	0.690384
28.8586	0.689701
28.9001	0.689017
28.9415	0.688333
28.983	0.687648
29.0245	0.686962
29.0659	0.686275
29.1074	0.685588
29.1489	0.684901
29.1903	0.684212
29.2318	0.683523
29.2732	0.682834
29.3147	0.682143
29.3562	0.681452
29.3976	0.680761
29.4391	0.680069
29.4805	0.679376
29.522	0.678682
29.5635	0.677988
29.6049	0.677293
29.6464	0.676598
29.6879	0.675902
29.7293	0.675205
29.7708	0.674508
29.8122	0.67381
29.8537	0.673111
29.8952	0.672412
29.9366	0.671712
29.9781	0.671011
30.0196	0.67031
30.061	0.669608
30.1025	0.668905
30.1439	0.668202
30.1854	0.667498
30.2269	0.666794
30.2683	0.666088
30.3098	0.665382
30.3513	0.664676
30.3927	0.663969
30.4342	0.663261
30.4756	0.662552
30.5171	0.661843
30.5586	0.661133
30.6	0.660423
30.6415	0.659712
30.683	0.659
30.7244	0.658288
30.7659	0.657575
30.8073	0.656861
30.8488	0.656146
30.8903	0.655431
30.9317	0.654715
30.9732	0.653999
31.0147	0.653282
31.0561	0.652564
31.0976	0.651846
31.139	0.651127
31.1805	0.650407
31.222	0.649686
31.2634	0.648965
31.3049	0.648243
31.3464	0.647521
31.3878	0.646798
31.4293	0.646074
31.4707	0.64535
31.5122	0.644624
31.5537	0.643899
31.5951	0.643172
31.6366	0.642445
31.6781	0.641717
31.7195	0.640988
31.761	0.640259
31.8024	0.639529
31.8439	0.638799
31.8854	0.638068
31.9268	0.637336
31.9683	0.636603
32.0098	0.63587
32.0512	0.635136
32.0927	0.634401
32.1341	0.633666
32.1756	0.63293
32.2171	0.632193
32.2585	0.631456
32.3	0.630718
32.3415	0.629979
32.3829	0.629239
32.4244	0.628499
32.4658	0.627758
32.5073	0.627017
32.5488	0.626275
32.5902	0.625532
32.6317	0.624788
32.6731	0.624044
32.7146	0.623299
32.7561	0.622553
32.7975	0.621807
32.839	0.62106
32.8805	0.620312
32.9219	0.619564
32.9634	0.618815
33.0048	0.618065
33.0463	0.617314
33.0878	0.616563
33.1292	0.615811
33.1707	0.615058
33.2122	0.614305
33.2536	0.613551
33.2951	0.612796
33.3365	0.612041
33.378	0.611285
33.4195	0.610528
33.4609	0.60977
33.5024	0.609012
33.5439	0.608253
33.5853	0.607493
33.6268	0.606733
33.6682	0.605972
33.7097	0.60521
33.7512	0.604448
33.7926	0.603684
33.8341	0.602921
33.8756	0.602156
33.917	0.601391
33.9585	0.600625
33.9999	0.599858
34.0414	0.59909
34.0829	0.598322
34.1243	0.597553
34.1658	0.596784
34.2073	0.596013
34.2487	0.595242
34.2902	0.59447
34.3316	0.593698
34.3731	0.592925
34.4146	0.592151
34.456	0.591376
34.4975	0.590601
34.539	0.589825
34.5804	0.589048
34.6219	0.58827
34.6633	0.587492
34.7048	0.586713
34.7463	0.585934
34.7877	0.585153
34.8292	0.584372
34.8707	0.58359
34.9121	0.582807
34.9536	0.582024
34.995	0.58124
35.0365	0.580455
35.078	0.57967
35.1194	0.578884
35.1609	0.578097
35.2024	0.577309
35.2438	0.57652
35.2853	0.575731
35.3267	0.574941
35.3682	0.574151
35.4097	0.573359
35.4511	0.572567
35.4926	0.571774
35.534	0.570981
35.5755	0.570186
35.617	0.569391
35.6584	0.568595
35.6999	0.567799
35.7414	0.567002
35.7828	0.566204
35.8243	0.565405
35.8657	0.564605
35.9072	0.563805
35.9487	0.563004
35.9901	0.562202
36.0316	0.5614
36.0731	0.560596
36.1145	0.559792
36.156	0.558988
36.1974	0.558182
36.2389	0.557376
36.2804	0.556569
36.3218	0.555761
36.3633	0.554953
36.4048	0.554143
36.4462	0.553333
36.4877	0.552523
36.5291	0.551711
36.5706	0.550899
36.6121	0.550086
36.6535	0.549272
36.695	0.548458
36.7365	0.547642
36.7779	0.546826
36.8194	0.546009
36.8608	0.545192
36.9023	0.544374
36.9438	0.543555
36.9852	0.542735
37.0267	0.541914
37.0682	0.541093
37.1096	0.540271
37.1511	0.539448
37.1925	0.538624
37.234	0.5378
37.2755	0.536974
37.3169	0.536148
37.3584	0.535322
37.3999	0.534494
37.4413	0.533666
37.4828	0.532837
37.5242	0.532007
37.5657	0.531176
37.6072	0.530345
37.6486	0.529513
37.6901	0.52868
37.7316	0.527846
37.773	0.527012
37.8145	0.526177
37.8559	0.525341
37.8974	0.524504
37.9389	0.523666
37.9803	0.522828
38.0218	0.521989
38.0633	0.521149
38.1047	0.520308
38.1462	0.519467
38.1876	0.518624
38.2291	0.517781
38.2706	0.516937
38.312	0.516093
38.3535	0.515247
38.395	0.514401
38.4364	0.513554
38.4779	0.512707
38.5193	0.511858
38.5608	0.511009
38.6023	0.510159
38.6437	0.509308
38.6852	0.508456
38.7266	0.507603
38.7681	0.50675
38.8096	0.505896
38.851	0.505041
38.8925	0.504185
38.934	0.503329
38.9754	0.502472
39.0169	0.501614
39.0583	0.500755
39.0998	0.499895
39.1413	0.499035
39.1827	0.498173
39.2242	0.497311
39.2657	0.496448
39.3071	0.495585
39.3486	0.49472
39.39	0.493855
39.4315	0.492989
39.473	0.492122
39.5144	0.491254
39.5559	0.490386
39.5974	0.489517
39.6388	0.488646
39.6803	0.487776
39.7217	0.486904
39.7632	0.486031
39.8047	0.485158
39.8461	0.484284
39.8876	0.483409
39.9291	0.482533
39.9705	0.481656
40.012	0.480779
40.0534	0.479901
40.0949	0.479022
40.1364	0.478142
40.1778	0.477261
40.2193	0.476379
40.2608	0.475497
40.3022	0.474614
40.3437	0.47373
40.3851	0.472845
40.4266	0.471959
40.4681	0.471073
40.5095	0.470186
40.551	0.469298
40.5925	0.468409
40.6339	0.467519
40.6754	0.466628
40.7168	0.465737
40.7583	0.464845
40.7998	0.463952
40.8412	0.463058
40.8827	0.462163
40.9242	0.461267
40.9656	0.460371
41.0071	0.459474
41.0485	0.458576
41.09	0.457677
41.1315	0.456777
41.1729	0.455877
41.2144	0.454975
41.2559	0.454073
41.2973	0.45317
41.3388	0.452266
41.3802	0.451361
41.4217	0.450455
41.4632	0.449549
41.5046	0.448642
41.5461	0.447734
41.5876	0.446825

## Sheet: FitExpCurve4
Independent Variable	ExpLinear Fit of Sheet1 N"Mean"	Independent Variable	Regular Residual of Sheet1 N"Mean"	Regular Residual of Sheet1 N"Mean"	Fitted Y	Regular Residual of Sheet1 N"Mean"	Regular Residual of Sheet1 N"Mean"	Percentiles	Reference X	Reference Line
									mu = 0.020079	sigma = 0.042466
Fitted Curves Plot	Fitted Curves Plot			Histogram of the Residual Plot	Residual vs. Predicted Values Plot	Residual vs. Predicted Values Plot	Normal Probability Plot of Residuals	Normal Probability Plot of Residuals	Normal Probability Plot of Residuals	Normal Probability Plot of Residuals
0.166683	1.0657	0.166683	-0.0765944	-0.0765944	1.0657	-0.0765944	-0.106617	0.125439	-0.116924	0.0627195
0.208146	1.06513	0.250033	-0.0966635	-0.0966635	1.06454	-0.0966635	-0.0966635	0.326141	0.157082	99.9373
0.249608	1.06455	0.333367	-0.106617	-0.106617	1.06338	-0.106617	-0.0946392	0.526844
0.250033	1.06454	0.416717	-0.0640578	-0.0640578	1.06222	-0.0640578	-0.0865527	0.727546
0.29107	1.06397	0.50005	-0.0865527	-0.0865527	1.06106	-0.0865527	-0.0765944	0.928249
0.333367	1.06338	0.5834	-0.0946392	-0.0946392	1.0599	-0.0946392	-0.0737338	1.12895
0.373995	1.06282	0.666733	-0.0737338	-0.0737338	1.05874	-0.0737338	-0.0698418	1.32965
0.415457	1.06224	0.750083	-0.0645049	-0.0645049	1.05758	-0.0645049	-0.0645049	1.53036
0.416717	1.06222	0.833417	-0.0599975	-0.0599975	1.05642	-0.0599975	-0.0640578	1.73106
0.45692	1.06166	0.916767	-0.0506564	-0.0506564	1.05526	-0.0506564	-0.0629531	1.93176
0.498382	1.06109	1.0001	-0.0563051	-0.0563051	1.0541	-0.0563051	-0.0622819	2.13246
0.50005	1.06106	1.08345	-0.0553249	-0.0553249	1.05294	-0.0553249	-0.0599975	2.33317
0.539844	1.06051	1.16678	-0.0629531	-0.0629531	1.05178	-0.0629531	-0.0596295	2.53387
0.581307	1.05993	1.25013	-0.0622819	-0.0622819	1.05062	-0.0622819	-0.0563051	2.73457
0.5834	1.0599	1.33347	-0.0698418	-0.0698418	1.04945	-0.0698418	-0.0556816	2.93527
0.622769	1.05935	1.41682	-0.0596295	-0.0596295	1.04829	-0.0596295	-0.0553511	3.13598
0.664231	1.05878	1.50015	-0.0553511	-0.0553511	1.04713	-0.0553511	-0.0553249	3.33668
0.666733	1.05874	1.5835	-0.0521506	-0.0521506	1.04597	-0.0521506	-0.0536837	3.53738
0.747156	1.05762	1.66683	-0.0556816	-0.0556816	1.04481	-0.0556816	-0.0521506	3.73808
0.750083	1.05758	1.75018	-0.0536837	-0.0536837	1.04365	-0.0536837	-0.0506564	3.93879
0.788618	1.05704	1.83352	-0.0413084	-0.0413084	1.04249	-0.0413084	-0.0469914	4.13949
0.830081	1.05647	1.91687	-0.0383579	-0.0383579	1.04133	-0.0383579	-0.0426329	4.34019
0.833417	1.05642	2.0002	-0.0393216	-0.0393216	1.04017	-0.0393216	-0.0413084	4.54089
0.871543	1.05589	2.08355	-0.0360091	-0.0360091	1.03901	-0.0360091	-0.0411977	4.7416
0.916767	1.05526	2.16688	-0.035062	-0.035062	1.03785	-0.035062	-0.0393216	4.9423
0.954468	1.05473	2.25023	-0.0348488	-0.0348488	1.03669	-0.0348488	-0.0391476	5.143
0.99593	1.05416	2.33357	-0.0323382	-0.0323382	1.03553	-0.0323382	-0.0383579	5.3437
1.0001	1.0541	2.41692	-0.0273435	-0.0273435	1.03437	-0.0273435	-0.0377494	5.54441
1.03739	1.05358	2.50025	-0.0219145	-0.0219145	1.0332	-0.0219145	-0.0366839	5.74511
1.07885	1.053	2.5836	-0.0183165	-0.0183165	1.03204	-0.0183165	-0.0360091	5.94581
1.08345	1.05294	2.66693	-0.019013	-0.019013	1.03088	-0.019013	-0.035062	6.14651
1.12032	1.05242	2.75028	-0.0150136	-0.0150136	1.02972	-0.0150136	-0.0348488	6.34722
1.16178	1.05185	2.83362	-0.012419	-0.012419	1.02856	-0.012419	-0.0345408	6.54792
1.16678	1.05178	2.91697	-0.0112767	-0.0112767	1.0274	-0.0112767	-0.0344085	6.74862
1.20324	1.05127	3.0003	-0.012014	-0.012014	1.02624	-0.012014	-0.0329232	6.94932
1.2447	1.05069	3.08365	-0.00880621	-0.00880621	1.02508	-0.00880621	-0.0323382	7.15003
1.25013	1.05062	3.16698	-0.00217021	-0.00217021	1.02392	-0.00217021	-0.031606	7.35073
1.32763	1.04954	3.25033	-0.00213342	-0.00213342	1.02276	-0.00213342	-0.0311834	7.55143
1.33347	1.04945	3.33367	0.00188976	0.00188976	1.0216	0.00188976	-0.0309794	7.75213
1.36909	1.04896	3.41702	-0.0024622	-0.0024622	1.02044	-0.0024622	-0.0307502	7.95283
1.41055	1.04838	3.50035	-0.00349211	-0.00349211	1.01928	-0.00349211	-0.030721	8.15354
1.41682	1.04829	3.5837	-0.00534761	-0.00534761	1.01812	-0.00534761	-0.0305644	8.35424
1.45202	1.0478	3.66703	0.00108603	0.00108603	1.01696	0.00108603	-0.0303738	8.55494
1.50015	1.04713	3.75038	0.00690972	0.00690972	1.01579	0.00690972	-0.0302154	8.75564
1.53494	1.04665	3.83372	0.0032836	0.0032836	1.01463	0.0032836	-0.0298225	8.95635
1.5764	1.04607	3.91707	0.00727015	0.00727015	1.01347	0.00727015	-0.029507	9.15705
1.5835	1.04597	4.0004	0.00632925	0.00632925	1.01231	0.00632925	-0.0292259	9.35775
1.61786	1.04549	4.08375	0.00848971	0.00848971	1.01115	0.00848971	-0.0285366	9.55845
1.65933	1.04492	4.16708	0.00928231	0.00928231	1.00999	0.00928231	-0.0283412	9.75916
1.66683	1.04481	4.25043	0.0053092	0.0053092	1.00883	0.0053092	-0.0282914	9.95986
1.70079	1.04434	4.33377	0.0122607	0.0122607	1.00767	0.0122607	-0.0282183	10.1606
1.74225	1.04376	4.41712	0.0150763	0.0150763	1.00651	0.0150763	-0.0277529	10.3613
1.75018	1.04365	4.50045	0.0113048	0.0113048	1.00535	0.0113048	-0.0277246	10.562
1.78371	1.04318	4.5838	0.0140013	0.0140013	1.00419	0.0140013	-0.0273435	10.7627
1.82518	1.04261	4.66713	0.014046	0.014046	1.00303	0.014046	-0.0269632	10.9634
1.83352	1.04249	4.75048	0.0165862	0.0165862	1.00187	0.0165862	-0.0268553	11.1641
1.9081	1.04145	4.83382	0.0210869	0.0210869	1.00071	0.0210869	-0.0268311	11.3648
1.91687	1.04133	4.91717	0.021289	0.021289	0.999544	0.021289	-0.0267396	11.5655
1.94956	1.04087	5.0005	0.0197258	0.0197258	0.998384	0.0197258	-0.0264459	11.7662
1.99103	1.0403	5.08385	0.0210501	0.0210501	0.997223	0.0210501	-0.0264163	11.9669
2.0002	1.04017	5.16718	0.0180066	0.0180066	0.996062	0.0180066	-0.0263621	12.1676
2.03249	1.03972	5.25053	0.0182961	0.0182961	0.994902	0.0182961	-0.0261222	12.3683
2.08355	1.03901	5.33387	0.0238583	0.0238583	0.993741	0.0238583	-0.0261103	12.569
2.11541	1.03856	5.41722	0.0156642	0.0156642	0.99258	0.0156642	-0.0260819	12.7697
2.15688	1.03799	5.50055	0.0114523	0.0114523	0.99142	0.0114523	-0.0259981	12.9704
2.16688	1.03785	5.5839	0.0121454	0.0121454	0.990259	0.0121454	-0.0259609	13.1711
2.19834	1.03741	5.66723	0.00991759	0.00991759	0.989098	0.00991759	-0.0259304	13.3718
2.2398	1.03683	5.75058	0.0125177	0.0125177	0.987937	0.0125177	-0.0257604	13.5725
2.25023	1.03669	5.83392	0.0126548	0.0126548	0.986777	0.0126548	-0.0256839	13.7732
2.28126	1.03625	5.91727	0.0172504	0.0172504	0.985616	0.0172504	-0.0256239	13.9739
2.32272	1.03568	6.0006	0.0112277	0.0112277	0.984455	0.0112277	-0.0255941	14.1746
2.33357	1.03553	6.08395	0.0139317	0.0139317	0.983295	0.0139317	-0.0254422	14.3753
2.36419	1.0351	6.1673	0.0146269	0.0146269	0.982134	0.0146269	-0.0250496	14.576
2.40565	1.03452	6.25063	0.0226698	0.0226698	0.980973	0.0226698	-0.0247383	14.7767
2.41692	1.03437	6.33398	0.0146219	0.0146219	0.979812	0.0146219	-0.0244692	14.9774
2.48857	1.03337	6.41732	0.0154213	0.0154213	0.978652	0.0154213	-0.0242786	15.1781
2.50025	1.0332	6.50067	0.0129419	0.0129419	0.977491	0.0129419	-0.023907	15.3788
2.53004	1.03279	6.584	0.00890692	0.00890692	0.97633	0.00890692	-0.0236185	15.5795
2.5715	1.03221	6.66735	0.00737735	0.00737735	0.97517	0.00737735	-0.0233905	15.7802
2.5836	1.03204	6.75068	0.00519199	0.00519199	0.974009	0.00519199	-0.0230523	15.9809
2.61296	1.03164	6.83403	0.0122732	0.0122732	0.972848	0.0122732	-0.022858	16.1816
2.66693	1.03088	6.91737	0.020175	0.020175	0.971688	0.020175	-0.0227206	16.3823
2.69589	1.03048	7.00072	0.0220249	0.0220249	0.970527	0.0220249	-0.0220216	16.583
2.73735	1.0299	7.08405	0.0261206	0.0261206	0.969366	0.0261206	-0.0219818	16.7837
2.75028	1.02972	7.1674	0.0236371	0.0236371	0.968205	0.0236371	-0.0219145	16.9844
2.77881	1.02933	7.25073	0.0271298	0.0271298	0.967045	0.0271298	-0.0218149	17.1851
2.82027	1.02875	7.33408	0.0282543	0.0282543	0.965884	0.0282543	-0.0217692	17.3859
2.83362	1.02856	7.41742	0.0287696	0.0287696	0.964723	0.0287696	-0.0216427	17.5866
2.9032	1.02759	7.50077	0.0273399	0.0273399	0.963562	0.0273399	-0.021124	17.7873
2.91697	1.0274	7.5841	0.0395472	0.0395472	0.962402	0.0395472	-0.0208861	17.988
2.94466	1.02702	7.66745	0.0398329	0.0398329	0.961241	0.0398329	-0.0206913	18.1887
2.98612	1.02644	7.75078	0.0395344	0.0395344	0.96008	0.0395344	-0.0205825	18.3894
3.0003	1.02624	7.83413	0.0501989	0.0501989	0.95892	0.0501989	-0.0205447	18.5901
3.02758	1.02586	7.91747	0.0416252	0.0416252	0.957759	0.0416252	-0.0201759	18.7908
3.06905	1.02528	8.00082	0.046228	0.046228	0.956598	0.046228	-0.0199361	18.9915
3.08365	1.02508	8.08415	0.043067	0.043067	0.955438	0.043067	-0.0198283	19.1922
3.11051	1.02471	8.1675	0.0372544	0.0372544	0.954277	0.0372544	-0.0196098	19.3929
3.15197	1.02413	8.25083	0.0397952	0.0397952	0.953116	0.0397952	-0.0193734	19.5936
3.16698	1.02392	8.33418	0.0442924	0.0442924	0.951955	0.0442924	-0.0193176	19.7943
3.19343	1.02355	8.41752	0.0353497	0.0353497	0.950795	0.0353497	-0.0191476	19.995
3.25033	1.02276	8.50087	0.0374126	0.0374126	0.949634	0.0374126	-0.019013	20.1957
3.27636	1.0224	8.5842	0.0347526	0.0347526	0.948473	0.0347526	-0.0189275	20.3964
3.31782	1.02182	8.66755	0.0305039	0.0305039	0.947313	0.0305039	-0.0188891	20.5971
3.33367	1.0216	8.75088	0.0329517	0.0329517	0.946152	0.0329517	-0.0188179	20.7978
3.35928	1.02124	8.83423	0.0266707	0.0266707	0.944991	0.0266707	-0.0186886	20.9985
3.40074	1.02066	8.91757	0.0235664	0.0235664	0.943831	0.0235664	-0.0186419	21.1992
3.41702	1.02044	9.00092	0.0361508	0.0361508	0.94267	0.0361508	-0.0183438	21.3999
3.48367	1.01951	9.08425	0.0412153	0.0412153	0.941509	0.0412153	-0.0183165	21.6006
3.50035	1.01928	9.1676	0.0412262	0.0412262	0.940348	0.0412262	-0.0179625	21.8013
3.52513	1.01893	9.25093	0.0470109	0.0470109	0.939188	0.0470109	-0.0178294	22.002
3.56659	1.01835	9.33428	0.0429097	0.0429097	0.938027	0.0429097	-0.0173061	22.2027
3.5837	1.01812	9.41762	0.0406492	0.0406492	0.936866	0.0406492	-0.017241	22.4034
3.60806	1.01778	9.50097	0.0434102	0.0434102	0.935706	0.0434102	-0.0171944	22.6041
3.66703	1.01696	9.5843	0.0465519	0.0465519	0.934545	0.0465519	-0.0170536	22.8048
3.69098	1.01662	9.66765	0.0436609	0.0436609	0.933384	0.0436609	-0.0168805	23.0055
3.73244	1.01604	9.75098	0.0453252	0.0453252	0.932224	0.0453252	-0.0165988	23.2062
3.75038	1.01579	9.83433	0.0597827	0.0597827	0.931063	0.0597827	-0.0164854	23.4069
3.77391	1.01547	9.91767	0.0592201	0.0592201	0.929902	0.0592201	-0.0162246	23.6076
3.81537	1.01489	10.001	0.0534657	0.0534657	0.928741	0.0534657	-0.0160912	23.8083
3.83372	1.01463	10.0844	0.0624706	0.0624706	0.927581	0.0624706	-0.0158598	24.009
3.85683	1.01431	10.1677	0.0657489	0.0657489	0.92642	0.0657489	-0.0155889	24.2097
3.89829	1.01373	10.251	0.071072	0.071072	0.925259	0.071072	-0.015419	24.4104
3.91707	1.01347	10.3344	0.0681622	0.0681622	0.924099	0.0681622	-0.0153088	24.6111
3.93976	1.01316	10.4177	0.0643504	0.0643504	0.922938	0.0643504	-0.0150297	24.8118
3.98122	1.01258	10.5011	0.0671824	0.0671824	0.921777	0.0671824	-0.0150136	25.0125
4.0004	1.01231	10.5844	0.0612477	0.0612477	0.920617	0.0612477	-0.0146135	25.2132
4.06414	1.01142	10.6677	0.0665412	0.0665412	0.919456	0.0665412	-0.0143185	25.4139
4.08375	1.01115	10.7511	0.0726697	0.0726697	0.918295	0.0726697	-0.0142753	25.6147
4.1056	1.01085	10.8344	0.0739736	0.0739736	0.917134	0.0739736	-0.0140408	25.8154
4.14707	1.01027	10.9178	0.0717067	0.0717067	0.915974	0.0717067	-0.0134777	26.0161
4.16708	1.00999	11.0011	0.0870311	0.0870311	0.914813	0.0870311	-0.0129472	26.2168
4.18853	1.00969	11.0845	0.0870104	0.0870104	0.913652	0.0870104	-0.0129189	26.4175
4.25043	1.00883	11.1678	0.0865047	0.0865047	0.912492	0.0865047	-0.0128936	26.6182
4.27145	1.00854	11.2511	0.079948	0.079948	0.911331	0.079948	-0.0128234	26.8189
4.31292	1.00796	11.3345	0.0893959	0.0893959	0.91017	0.0893959	-0.012419	27.0196
4.33377	1.00767	11.4178	0.0895731	0.0895731	0.90901	0.0895731	-0.0123437	27.2203
4.35438	1.00738	11.5012	0.0887434	0.0887434	0.907849	0.0887434	-0.0121164	27.421
4.39584	1.0068	11.5845	0.0849768	0.0849768	0.906688	0.0849768	-0.0120386	27.6217
4.41712	1.00651	11.6678	0.0774885	0.0774885	0.905527	0.0774885	-0.012014	27.8224
4.4373	1.00623	11.7512	0.0779573	0.0779573	0.904367	0.0779573	-0.0119804	28.0231
4.47877	1.00565	11.8345	0.0775182	0.0775182	0.903206	0.0775182	-0.0119533	28.2238
4.50045	1.00535	11.9179	0.0808641	0.0808641	0.902045	0.0808641	-0.0113893	28.4245
4.52023	1.00507	12.0012	0.0768273	0.0768273	0.900884	0.0768273	-0.0113325	28.6252
4.56169	1.0045	12.0846	0.0826973	0.0826973	0.899724	0.0826973	-0.0112767	28.8259
4.5838	1.00419	12.1679	0.0822884	0.0822884	0.898563	0.0822884	-0.0103817	29.0266
4.64461	1.00334	12.2513	0.0712574	0.0712574	0.897402	0.0712574	-0.0100589	29.2273
4.66713	1.00303	12.3346	0.0782901	0.0782901	0.896242	0.0782901	-0.00962321	29.428
4.68608	1.00276	12.4179	0.0778906	0.0778906	0.895081	0.0778906	-0.00943676	29.6287
4.72754	1.00219	12.5013	0.0827335	0.0827335	0.89392	0.0827335	-0.00880621	29.8294
4.75048	1.00187	12.5846	0.0798139	0.0798139	0.892759	0.0798139	-0.00863402	30.0301
4.769	1.00161	12.6679	0.0833439	0.0833439	0.891599	0.0833439	-0.00830877	30.2308
4.81046	1.00103	12.7513	0.0864691	0.0864691	0.890438	0.0864691	-0.00740473	30.4315
4.83382	1.00071	12.8346	0.0819108	0.0819108	0.889277	0.0819108	-0.00717983	30.6322
4.85193	1.00045	12.918	0.0873274	0.0873274	0.888117	0.0873274	-0.00544249	30.8329
4.91717	0.999544	13.0013	0.0833647	0.0833647	0.886956	0.0833647	-0.00541632	31.0336
5.0005	0.998384	13.0847	0.0721844	0.0721844	0.885795	0.0721844	-0.00534761	31.2343
5.08385	0.997223	13.168	0.0817784	0.0817784	0.884635	0.0817784	-0.00491444	31.435
5.16718	0.996062	13.2514	0.0785079	0.0785079	0.883474	0.0785079	-0.00447837	31.6357
5.22509	0.995256	13.3347	0.0723041	0.0723041	0.882313	0.0723041	-0.00396999	31.8364
5.25053	0.994902	13.418	0.0813951	0.0813951	0.881152	0.0813951	-0.00349211	32.0371
5.33387	0.993741	13.5014	0.0864777	0.0864777	0.879992	0.0864777	-0.00327279	32.2378
5.34947	0.993524	13.5847	0.0831427	0.0831427	0.878831	0.0831427	-0.00310296	32.4385
5.41722	0.99258	13.668	0.0878099	0.0878099	0.87767	0.0878099	-0.00279481	32.6392
5.50055	0.99142	13.7514	0.0851465	0.0851465	0.87651	0.0851465	-0.00275022	32.8399
5.5839	0.990259	13.8347	0.0763338	0.0763338	0.875349	0.0763338	-0.0024622	33.0406
5.66723	0.989098	13.9181	0.0723392	0.0723392	0.874188	0.0723392	-0.00217021	33.2413
5.72264	0.988327	14.0014	0.0800858	0.0800858	0.873028	0.0800858	-0.00213342	33.442
5.75058	0.987937	14.0848	0.0834633	0.0834633	0.871867	0.0834633	-0.00208655	33.6427
5.83392	0.986777	14.1681	0.0851765	0.0851765	0.870706	0.0851765	-0.00208515	33.8435
5.91727	0.985616	14.2515	0.0814112	0.0814112	0.869545	0.0814112	-0.00199213	34.0442
5.92995	0.985439	14.3348	0.0828362	0.0828362	0.868385	0.0828362	-0.00190802	34.2449
6.0006	0.984455	14.4181	0.0781262	0.0781262	0.867224	0.0781262	-0.00132318	34.4456
6.01287	0.984284	14.5015	0.0819989	0.0819989	0.866063	0.0819989	-0.00128326	34.6463
6.08395	0.983295	14.5848	0.0898591	0.0898591	0.864903	0.0898591	-0.00118641	34.847
6.1673	0.982134	14.6682	0.0839738	0.0839738	0.863742	0.0839738	-0.00080101	35.0477
6.25063	0.980973	14.7515	0.0832888	0.0832888	0.862581	0.0832888	-0.000595897	35.2484
6.30311	0.980242	14.8348	0.0826365	0.0826365	0.861421	0.0826365	-0.000466405	35.4491
6.33398	0.979812	14.9182	0.0820404	0.0820404	0.86026	0.0820404	-0.00042327	35.6498
6.38603	0.979087	15.0015	0.0791134	0.0791134	0.859099	0.0791134	4.35989e-05	35.8505
6.41732	0.978652	15.0849	0.0808667	0.0808667	0.857938	0.0808667	8.27438e-05	36.0512
6.50067	0.977491	15.1682	0.0786994	0.0786994	0.856778	0.0786994	0.00108603	36.2519
6.51042	0.977355	15.2515	0.0888009	0.0888009	0.855617	0.0888009	0.00116351	36.4526
6.584	0.97633	15.3349	0.0870835	0.0870835	0.854456	0.0870835	0.00188976	36.6533
6.59334	0.9762	15.4182	0.0828501	0.0828501	0.853295	0.0828501	0.00227722	36.854
6.66735	0.97517	15.5016	0.0842441	0.0842441	0.852135	0.0842441	0.00234496	37.0547
6.75068	0.974009	15.5849	0.0820193	0.0820193	0.850974	0.0820193	0.00270754	37.2554
6.83403	0.972848	15.6683	0.087308	0.087308	0.849814	0.087308	0.00286449	37.4561
6.88358	0.972158	15.7516	0.0931403	0.0931403	0.848653	0.0931403	0.00293883	37.6568
6.91737	0.971688	15.8349	0.0904243	0.0904243	0.847492	0.0904243	0.00319553	37.8575
6.96651	0.971003	15.9183	0.0889683	0.0889683	0.846331	0.0889683	0.0032836	38.0582
7.00072	0.970527	16.0016	0.0814431	0.0814431	0.845171	0.0814431	0.00371863	38.2589
7.08405	0.969366	16.085	0.080691	0.080691	0.84401	0.080691	0.00379086	38.4596
7.09089	0.969271	16.1683	0.0787745	0.0787745	0.842849	0.0787745	0.00407319	38.6603
7.1674	0.968205	16.2517	0.0766485	0.0766485	0.841688	0.0766485	0.00425242	38.861
7.17382	0.968116	16.335	0.0742131	0.0742131	0.840528	0.0742131	0.00480986	39.0617
7.25073	0.967045	16.4183	0.0771858	0.0771858	0.839367	0.0771858	0.00483783	39.2624
7.33408	0.965884	16.5017	0.0777159	0.0777159	0.838206	0.0777159	0.00519199	39.4631
7.41742	0.964723	16.585	0.0728223	0.0728223	0.837046	0.0728223	0.0053092	39.6638
7.46405	0.964074	16.6684	0.076652	0.076652	0.835885	0.076652	0.00531462	39.8645
7.50077	0.963562	16.7517	0.0781977	0.0781977	0.834724	0.0781977	0.00533819	40.0652
7.5841	0.962402	16.835	0.0739774	0.0739774	0.833564	0.0739774	0.00555988	40.2659
7.66745	0.961241	16.9184	0.0739672	0.0739672	0.832403	0.0739672	0.00564265	40.4666
7.67136	0.961187	17.0017	0.0788256	0.0788256	0.831242	0.0788256	0.0057034	40.6673
7.75078	0.96008	17.0851	0.0768842	0.0768842	0.830081	0.0768842	0.00632925	40.868
7.75429	0.960032	17.1684	0.0874821	0.0874821	0.828921	0.0874821	0.00664024	41.0687
7.83413	0.95892	17.2518	0.0845599	0.0845599	0.82776	0.0845599	0.00690972	41.2694
7.87868	0.958299	17.3351	0.0869586	0.0869586	0.826599	0.0869586	0.00711986	41.4701
7.91747	0.957759	17.4184	0.0821195	0.0821195	0.825439	0.0821195	0.00727015	41.6708
7.9616	0.957144	17.5018	0.0817584	0.0817584	0.824278	0.0817584	0.00737735	41.8716
8.00082	0.956598	17.5851	0.0840552	0.0840552	0.823117	0.0840552	0.00755033	42.0723
8.08415	0.955438	17.6684	0.0811287	0.0811287	0.821957	0.0811287	0.0077233	42.273
8.1675	0.954277	17.7518	0.0780132	0.0780132	0.820796	0.0780132	0.00779126	42.4737
8.25083	0.953116	17.8351	0.086321	0.086321	0.819635	0.086321	0.00781175	42.6744
8.33418	0.951955	17.9185	0.085296	0.085296	0.818474	0.085296	0.00788305	42.8751
8.41752	0.950795	18.0018	0.0863314	0.0863314	0.817314	0.0863314	0.00815397	43.0758
8.45915	0.950215	18.0852	0.0774889	0.0774889	0.816153	0.0774889	0.00848971	43.2765
8.50087	0.949634	18.1685	0.0742091	0.0742091	0.814992	0.0742091	0.00857117	43.4772
8.54207	0.94906	18.2519	0.0708123	0.0708123	0.813832	0.0708123	0.00870078	43.6779
8.5842	0.948473	18.3352	0.0753516	0.0753516	0.812671	0.0753516	0.00873261	43.8786
8.66755	0.947313	18.4185	0.0849241	0.0849241	0.81151	0.0849241	0.00889128	44.0793
8.75088	0.946152	18.5019	0.0751767	0.0751767	0.810349	0.0751767	0.00890692	44.28
8.83423	0.944991	18.5852	0.0704302	0.0704302	0.809189	0.0704302	0.00928231	44.4807
8.91757	0.943831	18.6686	0.0800296	0.0800296	0.808028	0.0800296	0.00946103	44.6814
9.00092	0.94267	18.7519	0.0764118	0.0764118	0.806867	0.0764118	0.00990314	44.8821
9.03962	0.942131	18.8352	0.0658951	0.0658951	0.805707	0.0658951	0.00991759	45.0828
9.08425	0.941509	18.9186	0.0695319	0.0695319	0.804546	0.0695319	0.0101502	45.2835
9.12255	0.940976	19.0019	0.0641983	0.0641983	0.803385	0.0641983	0.0101938	45.4842
9.1676	0.940348	19.0853	0.0623449	0.0623449	0.802225	0.0623449	0.0104921	45.6849
9.24693	0.939244	19.1686	0.0527801	0.0527801	0.801064	0.0527801	0.0106156	45.8856
9.25093	0.939188	19.252	0.0658077	0.0658077	0.799903	0.0658077	0.0110539	46.0863
9.32986	0.938089	19.3353	0.0617114	0.0617114	0.798742	0.0617114	0.0112277	46.287
9.33428	0.938027	19.4186	0.0673961	0.0673961	0.797582	0.0673961	0.0112538	46.4877
9.41762	0.936866	19.502	0.063862	0.063862	0.796421	0.063862	0.0113048	46.6884
9.50097	0.935706	19.5853	0.0585189	0.0585189	0.79526	0.0585189	0.0114362	46.8891
9.5843	0.934545	19.6687	0.0642415	0.0642415	0.794099	0.0642415	0.0114523	47.0898
9.62009	0.934046	19.752	0.0613591	0.0613591	0.792939	0.0613591	0.0118472	47.2905
9.66765	0.933384	19.8353	0.0690016	0.0690016	0.791778	0.0690016	0.0118651	47.4912
9.70302	0.932892	19.9187	0.069135	0.069135	0.790617	0.069135	0.0119793	47.6919
9.75098	0.932224	20.002	0.0577361	0.0577361	0.789457	0.0577361	0.0121454	47.8926
9.82741	0.931159	20.0854	0.0675874	0.0675874	0.788296	0.0675874	0.0122607	48.0933
9.83433	0.931063	20.1687	0.0547688	0.0547688	0.787135	0.0547688	0.0122732	48.294
9.91033	0.930004	20.2521	0.062093	0.062093	0.785975	0.062093	0.0125177	48.4947
9.91767	0.929902	20.3354	0.0636301	0.0636301	0.784814	0.0636301	0.0125512	48.6954
10.001	0.928741	20.4187	0.0615971	0.0615971	0.783653	0.0615971	0.0126548	48.8961
10.0844	0.927581	20.5021	0.0607639	0.0607639	0.782492	0.0607639	0.0127261	49.0968
10.1677	0.92642	20.5854	0.0539997	0.0539997	0.781332	0.0539997	0.0129419	49.2975
10.2006	0.925962	20.6688	0.0444351	0.0444351	0.780171	0.0444351	0.0132516	49.4982
10.251	0.925259	20.7521	0.0360917	0.0360917	0.77901	0.0360917	0.0139317	49.6989
10.2835	0.924807	20.8355	0.0410851	0.0410851	0.77785	0.0410851	0.0140013	49.8996
10.3344	0.924099	20.9188	0.0448065	0.0448065	0.776689	0.0448065	0.014046	50.1004
10.4079	0.923075	21.0021	0.0534925	0.0534925	0.775528	0.0534925	0.0141349	50.3011
10.4177	0.922938	21.0855	0.0555935	0.0555935	0.774368	0.0555935	0.0142535	50.5018
10.4908	0.92192	21.1688	0.0557752	0.0557752	0.773207	0.0557752	0.014534	50.7025
10.5011	0.921777	21.2522	0.0531764	0.0531764	0.772046	0.0531764	0.0146219	50.9032
10.5844	0.920617	21.3355	0.0538326	0.0538326	0.770885	0.0538326	0.0146269	51.1039
10.6677	0.919456	21.4188	0.0464108	0.0464108	0.769725	0.0464108	0.0150763	51.3046
10.6981	0.919033	21.5022	0.0469431	0.0469431	0.768564	0.0469431	0.0153423	51.5053
10.7511	0.918295	21.5855	0.0513657	0.0513657	0.767403	0.0513657	0.0154213	51.706
10.781	0.917878	21.6689	0.0549889	0.0549889	0.766243	0.0549889	0.0156642	51.9067
10.8344	0.917134	21.7522	0.0564484	0.0564484	0.765082	0.0564484	0.0161573	52.1074
10.864	0.916723	21.8356	0.0471977	0.0471977	0.763921	0.0471977	0.0165375	52.3081
10.9178	0.915974	21.9189	0.0490376	0.0490376	0.762761	0.0490376	0.0165862	52.5088
11.0011	0.914813	22.0022	0.0424914	0.0424914	0.7616	0.0424914	0.0166683	52.7095
11.0845	0.913652	22.0856	0.03736	0.03736	0.760439	0.03736	0.0172504	52.9102
11.1678	0.912492	22.1689	0.0448224	0.0448224	0.759278	0.0448224	0.0176059	53.1109
11.2511	0.911331	22.2523	0.0435164	0.0435164	0.758118	0.0435164	0.0180066	53.3116
11.2786	0.910949	22.3356	0.0498939	0.0498939	0.756957	0.0498939	0.0182961	53.5123
11.3345	0.91017	22.4189	0.0459589	0.0459589	0.755796	0.0459589	0.0183136	53.713
11.3615	0.909794	22.5023	0.0424003	0.0424003	0.754636	0.0424003	0.0183369	53.9137
11.4178	0.90901	22.5856	0.0442546	0.0442546	0.753475	0.0442546	0.0191512	54.1144
11.5012	0.907849	22.669	0.0478415	0.0478415	0.752314	0.0478415	0.0192564	54.3151
11.5845	0.906688	22.7523	0.0515564	0.0515564	0.751154	0.0515564	0.0193624	54.5158
11.6678	0.905527	22.8357	0.0508722	0.0508722	0.749993	0.0508722	0.0194719	54.7165
11.7512	0.904367	22.919	0.0538041	0.0538041	0.748832	0.0538041	0.0197258	54.9172
11.8345	0.903206	23.0023	0.0455468	0.0455468	0.747671	0.0455468	0.0199611	55.1179
11.8591	0.902864	23.0857	0.051312	0.051312	0.746511	0.051312	0.020175	55.3186
11.9179	0.902045	23.169	0.0446734	0.0446734	0.74535	0.0446734	0.020235	55.5193
11.942	0.901709	23.2523	0.0338189	0.0338189	0.744189	0.0338189	0.0204275	55.72
12.0012	0.900884	23.3357	0.0397522	0.0397522	0.743029	0.0397522	0.020859	55.9207
12.0846	0.899724	23.419	0.0436157	0.0436157	0.741868	0.0436157	0.0209228	56.1214
12.1679	0.898563	23.5024	0.0348259	0.0348259	0.740707	0.0348259	0.0210501	56.3221
12.2513	0.897402	23.5857	0.0288173	0.0288173	0.739547	0.0288173	0.0210869	56.5228
12.3346	0.896242	23.6691	0.0191512	0.0191512	0.738386	0.0191512	0.021289	56.7235
12.4179	0.895081	23.7524	0.0256573	0.0256573	0.737225	0.0256573	0.0214049	56.9242
12.4395	0.89478	23.8358	0.0263926	0.0263926	0.736064	0.0263926	0.0217671	57.1249
12.5013	0.89392	23.9191	0.0312338	0.0312338	0.734903	0.0312338	0.0218036	57.3256
12.5225	0.893625	24.0024	0.0296729	0.0296729	0.733743	0.0296729	0.0220249	57.5263
12.5846	0.892759	24.0858	0.0209228	0.0209228	0.732582	0.0209228	0.0220254	57.727
12.6679	0.891599	24.1691	0.0254311	0.0254311	0.731421	0.0254311	0.0220694	57.9277
12.7513	0.890438	24.2524	0.0296733	0.0296733	0.730261	0.0296733	0.0223215	58.1284
12.8346	0.889277	24.3358	0.0183136	0.0183136	0.7291	0.0183136	0.0226698	58.3292
12.918	0.888117	24.4191	0.0199611	0.0199611	0.727939	0.0199611	0.0235664	58.5299
12.9371	0.887851	24.5025	0.0193624	0.0193624	0.726779	0.0193624	0.0236371	58.7306
13.0013	0.886956	24.5858	0.0165375	0.0165375	0.725618	0.0165375	0.0236971	58.9313
13.02	0.886696	24.6692	0.00664024	0.00664024	0.724457	0.00664024	0.0238583	59.132
13.0847	0.885795	24.7525	0.00870078	0.00870078	0.723296	0.00870078	0.0254311	59.3327
13.1029	0.885541	24.8359	0.0114362	0.0114362	0.722136	0.0114362	0.0256573	59.5334
13.168	0.884635	24.9192	0.014534	0.014534	0.720975	0.014534	0.0261206	59.7341
13.2514	0.883474	25.0025	0.0119793	0.0119793	0.719814	0.0119793	0.0263926	59.9348
13.3102	0.882654	25.0859	0.00779126	0.00779126	0.718654	0.00779126	0.0266707	60.1355
13.3347	0.882313	25.1692	0.0194719	0.0194719	0.717493	0.0194719	0.0271298	60.3362
13.3932	0.881499	25.2526	0.0101938	0.0101938	0.716332	0.0101938	0.0273399	60.5369
13.418	0.881152	25.3359	0.00889128	0.00889128	0.715172	0.00889128	0.0282543	60.7376
13.5014	0.879992	25.4193	0.00755033	0.00755033	0.714011	0.00755033	0.0287696	60.9383
13.5176	0.879766	25.5026	0.00990314	0.00990314	0.71285	0.00990314	0.0288173	61.139
13.5847	0.878831	25.5859	0.0192564	0.0192564	0.711689	0.0192564	0.0296729	61.3397
13.6005	0.878611	25.6693	0.0125512	0.0125512	0.710529	0.0125512	0.0296733	61.5404
13.668	0.87767	25.7526	0.0104921	0.0104921	0.709368	0.0104921	0.0305039	61.7411
13.7514	0.87651	25.836	0.00286449	0.00286449	0.708207	0.00286449	0.0312338	61.9418
13.8347	0.875349	25.9193	0.00788305	0.00788305	0.707047	0.00788305	0.0329517	62.1425
13.9181	0.874188	26.0026	0.0161573	0.0161573	0.705886	0.0161573	0.0338189	62.3432
14.0014	0.873028	26.086	0.0141349	0.0141349	0.704725	0.0141349	0.0347526	62.5439
14.0848	0.871867	26.1693	0.0077233	0.0077233	0.703565	0.0077233	0.0348259	62.7446
14.098	0.871682	26.2527	0.00319553	0.00319553	0.702404	0.00319553	0.0353497	62.9453
14.1681	0.870706	26.336	0.0057034	0.0057034	0.701243	0.0057034	0.0360917	63.146
14.181	0.870527	26.4194	-0.00544249	-0.00544249	0.700082	-0.00544249	0.0361508	63.3467
14.2515	0.869545	26.5027	-0.00327279	-0.00327279	0.698922	-0.00327279	0.0372544	63.5474
14.3348	0.868385	26.586	0.00234496	0.00234496	0.697761	0.00234496	0.03736	63.7481
14.4181	0.867224	26.6694	0.00407319	0.00407319	0.6966	0.00407319	0.0374126	63.9488
14.5015	0.866063	26.7527	0.00531462	0.00531462	0.69544	0.00531462	0.0395344	64.1495
14.5848	0.864903	26.8361	-0.00863402	-0.00863402	0.694279	-0.00863402	0.0395472	64.3502
14.6682	0.863742	26.9194	-0.00962321	-0.00962321	0.693118	-0.00962321	0.0397522	64.5509
14.6785	0.863598	27.0027	-0.0193176	-0.0193176	0.691958	-0.0193176	0.0397952	64.7516
14.7515	0.862581	27.0861	-0.0134777	-0.0134777	0.690797	-0.0134777	0.0398329	64.9523
14.7614	0.862443	27.1694	-0.022858	-0.022858	0.689636	-0.022858	0.0406492	65.153
14.8348	0.861421	27.2528	-0.0216427	-0.0216427	0.688475	-0.0216427	0.0410851	65.3537
14.9182	0.86026	27.3361	-0.0158598	-0.0158598	0.687315	-0.0158598	0.0412153	65.5544
15.0015	0.859099	27.4195	-0.0155889	-0.0155889	0.686154	-0.0155889	0.0412262	65.7551
15.0849	0.857938	27.5028	-0.0140408	-0.0140408	0.684993	-0.0140408	0.0416252	65.9558
15.1682	0.856778	27.5861	-0.0160912	-0.0160912	0.683833	-0.0160912	0.0424003	66.1565
15.176	0.856668	27.6695	-0.0165988	-0.0165988	0.682672	-0.0165988	0.0424914	66.3573
15.2515	0.855617	27.7528	-0.0285366	-0.0285366	0.681511	-0.0285366	0.0429097	66.558
15.259	0.855514	27.8361	-0.0268553	-0.0268553	0.680351	-0.0268553	0.043067	66.7587
15.3349	0.854456	27.9195	-0.0242786	-0.0242786	0.67919	-0.0242786	0.0434102	66.9594
15.3419	0.854359	28.0028	-0.0189275	-0.0189275	0.678029	-0.0189275	0.0435164	67.1601
15.4182	0.853295	28.0862	-0.0188891	-0.0188891	0.676868	-0.0188891	0.0436157	67.3608
15.5016	0.852135	28.1695	-0.0186886	-0.0186886	0.675708	-0.0186886	0.0436609	67.5615
15.5849	0.850974	28.2529	-0.0219818	-0.0219818	0.674547	-0.0219818	0.0442546	67.7622
15.6683	0.849814	28.3362	-0.0208861	-0.0208861	0.673386	-0.0208861	0.0442924	67.9629
15.7516	0.848653	28.4196	-0.0143185	-0.0143185	0.672225	-0.0143185	0.0444351	68.1636
15.7565	0.848584	28.5029	-0.0217692	-0.0217692	0.671065	-0.0217692	0.0446734	68.3643
15.8349	0.847492	28.5862	-0.0103817	-0.0103817	0.669904	-0.0103817	0.0448065	68.565
15.8394	0.847429	28.6696	-0.00943676	-0.00943676	0.668743	-0.00943676	0.0448224	68.7657
15.9183	0.846331	28.7529	-0.0129189	-0.0129189	0.667583	-0.0129189	0.0453252	68.9664
16.0016	0.845171	28.8362	-0.0168805	-0.0168805	0.666422	-0.0168805	0.0455468	69.1671
16.0468	0.844542	28.9196	-0.015419	-0.015419	0.665261	-0.015419	0.0459589	69.3678
16.085	0.84401	29.0029	-0.0191476	-0.0191476	0.664101	-0.0191476	0.046228	69.5685
16.1297	0.843387	29.0863	-0.0205825	-0.0205825	0.66294	-0.0205825	0.0464108	69.7692
16.1683	0.842849	29.1696	-0.0179625	-0.0179625	0.661779	-0.0179625	0.0465519	69.9699
16.2517	0.841688	29.253	-0.0227206	-0.0227206	0.660618	-0.0227206	0.0469431	70.1706
16.2541	0.841655	29.3363	-0.0255941	-0.0255941	0.659458	-0.0255941	0.0470109	70.3713
16.335	0.840528	29.4197	-0.0206913	-0.0206913	0.658297	-0.0206913	0.0471977	70.572
16.337	0.8405	29.503	-0.0196098	-0.0196098	0.657136	-0.0196098	0.0478415	70.7727
16.4183	0.839367	29.5863	-0.0205447	-0.0205447	0.655976	-0.0205447	0.0490376	70.9734
16.5017	0.838206	29.6697	-0.0277529	-0.0277529	0.654815	-0.0277529	0.0498939	71.1741
16.585	0.837046	29.753	-0.0261103	-0.0261103	0.653654	-0.0261103	0.0501989	71.3748
16.6684	0.835885	29.8364	-0.0220216	-0.0220216	0.652493	-0.0220216	0.0508722	71.5755
16.7517	0.834724	29.9197	-0.0259609	-0.0259609	0.651333	-0.0259609	0.051312	71.7762
16.835	0.833564	30.003	-0.0282914	-0.0282914	0.650172	-0.0282914	0.0513657	71.9769
16.9184	0.832403	30.0864	-0.0162246	-0.0162246	0.649011	-0.0162246	0.0515564	72.1776
16.9589	0.831838	30.1697	-0.0146135	-0.0146135	0.647851	-0.0146135	0.0527801	72.3783
17.0017	0.831242	30.2531	-0.0183438	-0.0183438	0.64669	-0.0183438	0.0531764	72.579
17.0419	0.830683	30.3364	-0.0260819	-0.0260819	0.645529	-0.0260819	0.0534657	72.7797
17.0851	0.830081	30.4198	-0.0218149	-0.0218149	0.644369	-0.0218149	0.0534925	72.9804
17.1248	0.829528	30.5031	-0.0170536	-0.0170536	0.643208	-0.0170536	0.0538041	73.1811
17.1684	0.828921	30.5864	-0.0199361	-0.0199361	0.642047	-0.0199361	0.0538326	73.3818
17.2077	0.828373	30.6698	-0.0171944	-0.0171944	0.640886	-0.0171944	0.0539997	73.5825
17.2492	0.827796	30.7531	-0.0264459	-0.0264459	0.639726	-0.0264459	0.0547688	73.7832
17.2518	0.82776	30.8365	-0.0256839	-0.0256839	0.638565	-0.0256839	0.0549889	73.9839
17.2906	0.827219	30.9198	-0.0268311	-0.0268311	0.637404	-0.0268311	0.0555935	74.1846
17.3321	0.826641	31.0032	-0.0309794	-0.0309794	0.636244	-0.0309794	0.0557752	74.3853
17.3351	0.826599	31.0865	-0.0267396	-0.0267396	0.635083	-0.0267396	0.0564484	74.5861
17.415	0.825486	31.1698	-0.0254422	-0.0254422	0.633922	-0.0254422	0.0577361	74.7868
17.4184	0.825439	31.2532	-0.0259981	-0.0259981	0.632762	-0.0259981	0.0585189	74.9875
17.5018	0.824278	31.3365	-0.0283412	-0.0283412	0.631601	-0.0283412	0.0592201	75.1882
17.5851	0.823117	31.4199	-0.0233905	-0.0233905	0.63044	-0.0233905	0.0597827	75.3889
17.6684	0.821957	31.5032	-0.0256239	-0.0256239	0.629279	-0.0256239	0.0607639	75.5896
17.7518	0.820796	31.5865	-0.0263621	-0.0263621	0.628119	-0.0263621	0.0612477	75.7903
17.8351	0.819635	31.6699	-0.0282183	-0.0282183	0.626958	-0.0282183	0.0613591	75.991
17.9126	0.818557	31.7532	-0.0264163	-0.0264163	0.625797	-0.0264163	0.0615971	76.1917
17.9185	0.818474	31.8366	-0.0198283	-0.0198283	0.624637	-0.0198283	0.0617114	76.3924
17.9955	0.817402	31.9199	-0.0311834	-0.0311834	0.623476	-0.0311834	0.062093	76.5931
18.0018	0.817314	32.0033	-0.0188179	-0.0188179	0.622315	-0.0188179	0.0623449	76.7938
18.0784	0.816247	32.0866	-0.0153088	-0.0153088	0.621155	-0.0153088	0.0624706	76.9945
18.0852	0.816153	32.1699	-0.0261222	-0.0261222	0.619994	-0.0261222	0.0636301	77.1952
18.1199	0.81567	32.2533	-0.0119533	-0.0119533	0.618833	-0.0119533	0.063862	77.3959
18.1685	0.814992	32.3366	-0.0113893	-0.0113893	0.617672	-0.0113893	0.0641983	77.5966
18.2028	0.814515	32.42	-0.0236185	-0.0236185	0.616512	-0.0236185	0.0642415	77.7973
18.2443	0.813937	32.5033	-0.0150297	-0.0150297	0.615351	-0.0150297	0.0643504	77.998
18.2519	0.813832	32.5866	-0.0164854	-0.0164854	0.61419	-0.0164854	0.0657489	78.1987
18.2857	0.81336	32.67	-0.029507	-0.029507	0.613029	-0.029507	0.0658077	78.3994
18.3272	0.812782	32.7533	-0.0302154	-0.0302154	0.611869	-0.0302154	0.0658951	78.6001
18.3352	0.812671	32.8367	-0.0259304	-0.0259304	0.610708	-0.0259304	0.0665412	78.8008
18.3686	0.812205	32.92	-0.021124	-0.021124	0.609547	-0.021124	0.0671824	79.0015
18.4101	0.811628	33.0033	-0.0128234	-0.0128234	0.608387	-0.0128234	0.0673961	79.2022
18.4185	0.81151	33.0867	-0.0269632	-0.0269632	0.607226	-0.0269632	0.0675874	79.4029
18.493	0.810473	33.17	-0.0247383	-0.0247383	0.606065	-0.0247383	0.0681622	79.6036
18.5019	0.810349	33.2534	-0.0277246	-0.0277246	0.604905	-0.0277246	0.0690016	79.8043
18.576	0.809318	33.3367	-0.0391476	-0.0391476	0.603744	-0.0391476	0.069135	80.005
18.5852	0.809189	33.4201	-0.0344085	-0.0344085	0.602583	-0.0344085	0.0695319	80.2057
18.6686	0.808028	33.5034	-0.0426329	-0.0426329	0.601422	-0.0426329	0.0704302	80.4064
18.7519	0.806867	33.5867	-0.0469914	-0.0469914	0.600262	-0.0469914	0.0708123	80.6071
18.8352	0.805707	33.6701	-0.0411977	-0.0411977	0.599101	-0.0411977	0.071072	80.8078
18.9186	0.804546	33.7534	-0.0377494	-0.0377494	0.59794	-0.0377494	0.0712574	81.0085
18.9906	0.803543	33.8368	-0.0366839	-0.0366839	0.59678	-0.0366839	0.0717067	81.2092
19.0019	0.803385	33.9201	-0.0307502	-0.0307502	0.595619	-0.0307502	0.0721844	81.4099
19.0735	0.802388	34.0035	-0.0257604	-0.0257604	0.594458	-0.0257604	0.0723041	81.6106
19.0853	0.802225	34.0868	-0.0230523	-0.0230523	0.593298	-0.0230523	0.0723392	81.8113
19.1564	0.801233	34.1701	-0.0329232	-0.0329232	0.592137	-0.0329232	0.0726697	82.012
19.1686	0.801064	34.2535	-0.0303738	-0.0303738	0.590976	-0.0303738	0.0728223	82.2127
19.1979	0.800656	34.3368	-0.0345408	-0.0345408	0.589815	-0.0345408	0.0739672	82.4134
19.2394	0.800079	34.4201	-0.031606	-0.031606	0.588655	-0.031606	0.0739736	82.6141
19.252	0.799903	34.5035	-0.0298225	-0.0298225	0.587494	-0.0298225	0.0739774	82.8149
19.2808	0.799501	34.5868	-0.030721	-0.030721	0.586333	-0.030721	0.0742091	83.0156
19.3353	0.798742	34.6702	-0.0292259	-0.0292259	0.585173	-0.0292259	0.0742131	83.2163
19.3637	0.798346	34.7535	-0.0305644	-0.0305644	0.584012	-0.0305644	0.0751767	83.417
19.4052	0.797769	34.8369	-0.0250496	-0.0250496	0.582851	-0.0250496	0.0753516	83.6177
19.4186	0.797582	34.9202	-0.0129472	-0.0129472	0.581691	-0.0129472	0.0763338	83.8184
19.4467	0.797191	35.0035	-0.0142753	-0.0142753	0.58053	-0.0142753	0.0764118	84.0191
19.4881	0.796614	35.0869	-0.017241	-0.017241	0.579369	-0.017241	0.0766485	84.2198
19.502	0.796421	35.1702	-0.0119804	-0.0119804	0.578208	-0.0119804	0.076652	84.4205
19.5296	0.796036	35.2536	-0.023907	-0.023907	0.577048	-0.023907	0.0768273	84.6212
19.5711	0.795459	35.3369	-0.0244692	-0.0244692	0.575887	-0.0244692	0.0768842	84.8219
19.5853	0.79526	35.4203	-0.0173061	-0.0173061	0.574726	-0.0173061	0.0771858	85.0226
19.654	0.794304	35.5036	-0.0178294	-0.0178294	0.573566	-0.0178294	0.0774885	85.2233
19.6687	0.794099	35.587	-0.00447837	-0.00447837	0.572405	-0.00447837	0.0774889	85.424
19.752	0.792939	35.6703	-0.0193734	-0.0193734	0.571244	-0.0193734	0.0775182	85.6247
19.7784	0.792572	35.7536	-0.0201759	-0.0201759	0.570083	-0.0201759	0.0777159	85.8254
19.8353	0.791778	35.837	-0.0186419	-0.0186419	0.568923	-0.0186419	0.0778906	86.0261
19.8613	0.791417	35.9203	-0.00279481	-0.00279481	0.567762	-0.00279481	0.0779573	86.2268
19.9187	0.790617	36.0037	-0.00118641	-0.00118641	0.566601	-0.00118641	0.0780132	86.4275
19.9442	0.790262	36.087	-0.000466405	-0.000466405	0.565441	-0.000466405	0.0781262	86.6282
20.002	0.789457	36.1703	-0.00830877	-0.00830877	0.56428	-0.00830877	0.0781977	86.8289
20.0271	0.789107	36.2537	-0.000595897	-0.000595897	0.563119	-0.000595897	0.0782901	87.0296
20.0854	0.788296	36.337	-0.0128936	-0.0128936	0.561959	-0.0128936	0.0785079	87.2303
20.1515	0.787375	36.4203	-0.00396999	-0.00396999	0.560798	-0.00396999	0.0786994	87.431
20.1687	0.787135	36.5037	-0.0113325	-0.0113325	0.559637	-0.0113325	0.0787745	87.6317
20.2345	0.78622	36.587	-0.0120386	-0.0120386	0.558477	-0.0120386	0.0788256	87.8324
20.2521	0.785975	36.6704	-0.0123437	-0.0123437	0.557316	-0.0123437	0.0791134	88.0331
20.3174	0.785065	36.7537	-0.0121164	-0.0121164	0.556155	-0.0121164	0.0798139	88.2338
20.3354	0.784814	36.8371	-0.00717983	-0.00717983	0.554994	-0.00717983	0.079948	88.4345
20.3588	0.784487	36.9204	0.00425242	0.00425242	0.553833	0.00425242	0.0800296	88.6352
20.4003	0.78391	37.0037	-0.00128326	-0.00128326	0.552673	-0.00128326	0.0800858	88.8359
20.4187	0.783653	37.0871	-0.00199213	-0.00199213	0.551512	-0.00199213	0.080691	89.0366
20.4418	0.783333	37.1704	-0.00132318	-0.00132318	0.550351	-0.00132318	0.0808641	89.2373
20.5021	0.782492	37.2538	-0.00310296	-0.00310296	0.549191	-0.00310296	0.0808667	89.438
20.5247	0.782178	37.3371	-0.00208655	-0.00208655	0.54803	-0.00208655	0.0811287	89.6387
20.5661	0.7816	37.4205	8.27438e-05	8.27438e-05	0.546869	8.27438e-05	0.0813951	89.8394
20.5854	0.781332	37.5038	-0.00740473	-0.00740473	0.545709	-0.00740473	0.0814112	90.0401
20.6076	0.781023	37.5872	-0.00491444	-0.00491444	0.544548	-0.00491444	0.0814431	90.2408
20.6491	0.780445	37.6705	-0.00190802	-0.00190802	0.543387	-0.00190802	0.0817584	90.4415
20.6688	0.780171	37.7538	-0.0100589	-0.0100589	0.542226	-0.0100589	0.0817784	90.6422
20.732	0.77929	37.8372	-0.00275022	-0.00275022	0.541066	-0.00275022	0.0819108	90.843
20.7521	0.77901	37.9205	0.00564265	0.00564265	0.539905	0.00564265	0.0819989	91.0437
20.8149	0.778136	38.0038	-0.00042327	-0.00042327	0.538744	-0.00042327	0.0820193	91.2444
20.8355	0.77785	38.0872	-0.00541632	-0.00541632	0.537584	-0.00541632	0.0820404	91.4451
20.9188	0.776689	38.1705	-0.00208515	-0.00208515	0.536423	-0.00208515	0.0821195	91.6458
20.9393	0.776403	38.2539	-0.00080101	-0.00080101	0.535262	-0.00080101	0.0822884	91.8465
21.0021	0.775528	38.3372	0.00371863	0.00371863	0.534102	0.00371863	0.0826365	92.0472
21.0222	0.775248	38.4206	0.00873261	0.00873261	0.532941	0.00873261	0.0826973	92.2479
21.0855	0.774368	38.5039	0.00227722	0.00227722	0.53178	0.00227722	0.0827335	92.4486
21.1688	0.773207	38.5872	0.00116351	0.00116351	0.530619	0.00116351	0.0828362	92.6493
21.2295	0.772361	38.6706	4.35989e-05	4.35989e-05	0.529459	4.35989e-05	0.0828501	92.85
21.2522	0.772046	38.7539	0.0132516	0.0132516	0.528298	0.0132516	0.0831427	93.0507
21.3125	0.771206	38.8373	0.0127261	0.0127261	0.527137	0.0127261	0.0832888	93.2514
21.3355	0.770885	38.9206	0.00857117	0.00857117	0.525977	0.00857117	0.0833439	93.4521
21.3954	0.770051	39.004	0.00946103	0.00946103	0.524816	0.00946103	0.0833647	93.6528
21.4188	0.769725	39.0873	0.00781175	0.00781175	0.523655	0.00781175	0.0834633	93.8535
21.4369	0.769474	39.1706	0.0106156	0.0106156	0.522495	0.0106156	0.0839738	94.0542
21.4783	0.768896	39.254	0.00533819	0.00533819	0.521334	0.00533819	0.0840552	94.2549
21.5022	0.768564	39.3373	0.00379086	0.00379086	0.520173	0.00379086	0.0842441	94.4556
21.5198	0.768319	39.4207	0.0166683	0.0166683	0.519012	0.0166683	0.0845599	94.6563
21.5612	0.767741	39.504	0.00270754	0.00270754	0.517852	0.00270754	0.0849241	94.857
21.5855	0.767403	39.5874	0.00480986	0.00480986	0.516691	0.00480986	0.0849768	95.0577
21.6027	0.767164	39.6707	0.00483783	0.00483783	0.51553	0.00483783	0.0851465	95.2584
21.6689	0.766243	39.754	0.0101502	0.0101502	0.51437	0.0101502	0.0851765	95.4591
21.6856	0.766009	39.8374	0.00815397	0.00815397	0.513209	0.00815397	0.085296	95.6598
21.7271	0.765432	39.9207	0.0153423	0.0153423	0.512048	0.0153423	0.086321	95.8605
21.7522	0.765082	40.004	0.00293883	0.00293883	0.510888	0.00293883	0.0863314	96.0612
21.81	0.764277	40.0874	0.0118651	0.0118651	0.509727	0.0118651	0.0864691	96.2619
21.8356	0.763921	40.1707	0.00555988	0.00555988	0.508566	0.00555988	0.0864777	96.4626
21.8929	0.763122	40.2541	0.00711986	0.00711986	0.507405	0.00711986	0.0865047	96.6633
21.9189	0.762761	40.3374	0.0112538	0.0112538	0.506245	0.0112538	0.0869586	96.864
22.0022	0.7616	40.4208	0.0204275	0.0204275	0.505084	0.0204275	0.0870104	97.0647
22.0856	0.760439	40.5041	0.0110539	0.0110539	0.503923	0.0110539	0.0870311	97.2654
22.1689	0.759278	40.5874	0.0118472	0.0118472	0.502762	0.0118472	0.0870835	97.4661
22.2523	0.758118	40.6708	0.0142535	0.0142535	0.501602	0.0142535	0.087308	97.6668
22.3356	0.756957	40.7541	0.0183369	0.0183369	0.500441	0.0183369	0.0873274	97.8675
22.3905	0.756192	40.8375	0.0217671	0.0217671	0.49928	0.0217671	0.0874821	98.0682
22.4189	0.755796	40.9208	0.0176059	0.0176059	0.49812	0.0176059	0.0878099	98.2689
22.4734	0.755038	41.0042	0.0236971	0.0236971	0.496959	0.0236971	0.0887434	98.4696
22.5023	0.754636	41.0875	0.020235	0.020235	0.495798	0.020235	0.0888009	98.6703
22.5149	0.75446	41.1708	0.0223215	0.0223215	0.494638	0.0223215	0.0889683	98.871
22.5563	0.753883	41.2542	0.0220694	0.0220694	0.493477	0.0220694	0.0893959	99.0718
22.5856	0.753475	41.3375	0.0220254	0.0220254	0.492316	0.0220254	0.0895731	99.2725
22.5978	0.753305	41.4209	0.0214049	0.0214049	0.491155	0.0214049	0.0898591	99.4732
22.6393	0.752728	41.5042	0.020859	0.020859	0.489995	0.020859	0.0904243	99.6739
22.669	0.752314	41.5876	0.0218036	0.0218036	0.488834	0.0218036	0.0931403	99.8746
22.6807	0.75215
22.7523	0.751154
22.7637	0.750995
22.8051	0.750418
22.8357	0.749993
22.8466	0.749841
22.888	0.749263
22.919	0.748832
22.971	0.748108
23.0023	0.747671
23.0539	0.746953
23.0857	0.746511
23.169	0.74535
23.2523	0.744189
23.2612	0.744066
23.3357	0.743029
23.3441	0.742911
23.419	0.741868
23.4685	0.741179
23.5024	0.740707
23.5514	0.740024
23.5857	0.739547
23.6344	0.738869
23.6691	0.738386
23.6758	0.738292
23.7173	0.737714
23.7524	0.737225
23.7587	0.737137
23.8002	0.736559
23.8358	0.736064
23.8417	0.735982
23.9191	0.734903
23.9246	0.734827
23.9661	0.734249
24.0024	0.733743
24.049	0.733095
24.0858	0.732582
24.1319	0.73194
24.1691	0.731421
24.2524	0.730261
24.3358	0.7291
24.4191	0.727939
24.4221	0.727898
24.5025	0.726779
24.5051	0.726743
24.5858	0.725618
24.6295	0.72501
24.6692	0.724457
24.7124	0.723855
24.7525	0.723296
24.7538	0.723278
24.7953	0.722701
24.8359	0.722136
24.8368	0.722123
24.8782	0.721546
24.9192	0.720975
24.9197	0.720968
25.0025	0.719814
25.0026	0.719813
25.0441	0.719236
25.0855	0.718658
25.0859	0.718654
25.127	0.718081
25.1692	0.717493
25.2099	0.716926
25.2526	0.716332
25.2929	0.715771
25.3359	0.715172
25.4193	0.714011
25.5002	0.712884
25.5026	0.71285
25.5831	0.711729
25.5859	0.711689
25.666	0.710574
25.6693	0.710529
25.7075	0.709997
25.7526	0.709368
25.7904	0.708842
25.836	0.708207
25.8733	0.707687
25.9148	0.707109
25.9193	0.707047
25.9563	0.706532
25.9977	0.705955
26.0026	0.705886
26.0392	0.705377
26.0806	0.7048
26.086	0.704725
26.1636	0.703645
26.1693	0.703565
26.205	0.703067
26.2527	0.702404
26.288	0.701912
26.336	0.701243
26.3709	0.700757
26.4194	0.700082
26.5027	0.698922
26.586	0.697761
26.6611	0.696715
26.6694	0.6966
26.744	0.69556
26.7527	0.69544
26.827	0.694406
26.8361	0.694279
26.8684	0.693828
26.9194	0.693118
26.9513	0.692673
26.9928	0.692096
27.0027	0.691958
27.0343	0.691518
27.0757	0.690941
27.0861	0.690797
27.1172	0.690363
27.1587	0.689786
27.1694	0.689636
27.2416	0.688631
27.2528	0.688475
27.3245	0.687476
27.3361	0.687315
27.366	0.686899
27.4195	0.686154
27.4489	0.685744
27.5028	0.684993
27.5318	0.684589
27.5861	0.683833
27.6695	0.682672
27.7391	0.681702
27.7528	0.681511
27.8221	0.680547
27.8361	0.680351
27.9195	0.67919
27.9464	0.678814
28.0028	0.678029
28.0294	0.67766
28.0862	0.676868
28.1123	0.676505
28.1538	0.675927
28.1695	0.675708
28.1952	0.67535
28.2367	0.674772
28.2529	0.674547
28.2781	0.674195
28.3196	0.673617
28.3362	0.673386
28.4025	0.672463
28.4196	0.672225
28.5029	0.671065
28.5269	0.67073
28.5862	0.669904
28.6098	0.669575
28.6696	0.668743
28.7529	0.667583
28.8362	0.666422
28.9001	0.665533
28.9196	0.665261
28.983	0.664378
29.0029	0.664101
29.0863	0.66294
29.1074	0.662646
29.1696	0.661779
29.1903	0.661491
29.2318	0.660914
29.253	0.660618
29.2732	0.660336
29.3147	0.659759
29.3363	0.659458
29.3562	0.659181
29.3976	0.658604
29.4197	0.658297
29.4805	0.657449
29.503	0.657136
29.522	0.656871
29.5635	0.656294
29.5863	0.655976
29.6049	0.655717
29.6697	0.654815
29.6879	0.654562
29.753	0.653654
29.7708	0.653407
29.8364	0.652493
29.9197	0.651333
29.9781	0.650519
30.003	0.650172
30.061	0.649365
30.0864	0.649011
30.1439	0.64821
30.1697	0.647851
30.1854	0.647632
30.2531	0.64669
30.2683	0.646477
30.3364	0.645529
30.3513	0.645322
30.3927	0.644745
30.4198	0.644369
30.4342	0.644168
30.4756	0.64359
30.5031	0.643208
30.5171	0.643013
30.5586	0.642435
30.5864	0.642047
30.6415	0.64128
30.6698	0.640886
30.683	0.640703
30.7531	0.639726
30.7659	0.639548
30.8365	0.638565
30.8488	0.638393
30.9198	0.637404
31.0032	0.636244
31.0865	0.635083
31.139	0.634351
31.1698	0.633922
31.222	0.633196
31.2532	0.632762
31.3049	0.632041
31.3365	0.631601
31.3464	0.631464
31.4199	0.63044
31.4293	0.630309
31.4707	0.629731
31.5032	0.629279
31.5122	0.629154
31.5537	0.628576
31.5865	0.628119
31.5951	0.627999
31.6366	0.627422
31.6699	0.626958
31.7195	0.626267
31.7532	0.625797
31.8024	0.625112
31.8366	0.624637
31.8439	0.624534
31.9199	0.623476
31.9268	0.623379
32.0033	0.622315
32.0098	0.622225
32.0866	0.621155
32.0927	0.62107
32.1341	0.620492
32.1699	0.619994
32.1756	0.619915
32.2533	0.618833
32.2585	0.61876
32.3	0.618182
32.3366	0.617672
32.3415	0.617605
32.3829	0.617028
32.42	0.616512
32.4244	0.61645
32.4658	0.615873
32.5033	0.615351
32.5073	0.615295
32.5488	0.614718
32.5866	0.61419
32.6317	0.613563
32.67	0.613029
32.6731	0.612985
32.7146	0.612408
32.7533	0.611869
32.7561	0.61183
32.8367	0.610708
32.839	0.610676
32.8805	0.610098
32.92	0.609547
32.9219	0.609521
32.9634	0.608943
33.0033	0.608387
33.0463	0.607788
33.0867	0.607226
33.0878	0.607211
33.1292	0.606633
33.17	0.606065
33.1707	0.606056
33.2122	0.605479
33.2534	0.604905
33.2536	0.604901
33.3367	0.603744
33.4195	0.602591
33.4201	0.602583
33.4609	0.602014
33.5024	0.601436
33.5034	0.601422
33.5439	0.600859
33.5867	0.600262
33.6268	0.599704
33.6701	0.599101
33.7097	0.598549
33.7534	0.59794
33.8368	0.59678
33.917	0.595662
33.9201	0.595619
33.9999	0.594507
34.0035	0.594458
34.0868	0.593298
34.1701	0.592137
34.2535	0.590976
34.2902	0.590465
34.3368	0.589815
34.3731	0.58931
34.4146	0.588733
34.4201	0.588655
34.456	0.588155
34.4975	0.587578
34.5035	0.587494
34.5804	0.586423
34.5868	0.586333
34.6219	0.585845
34.6633	0.585268
34.6702	0.585173
34.7048	0.58469
34.7535	0.584012
34.7877	0.583536
34.8292	0.582958
34.8369	0.582851
34.8707	0.582381
34.9121	0.581803
34.9202	0.581691
34.995	0.580648
35.0035	0.58053
35.0365	0.580071
35.078	0.579493
35.0869	0.579369
35.1194	0.578916
35.1609	0.578338
35.1702	0.578208
35.2024	0.577761
35.2438	0.577184
35.2536	0.577048
35.2853	0.576606
35.3369	0.575887
35.3682	0.575451
35.4097	0.574874
35.4203	0.574726
35.4511	0.574296
35.4926	0.573719
35.5036	0.573566
35.5755	0.572564
35.587	0.572405
35.6703	0.571244
35.7536	0.570083
35.7828	0.569677
35.837	0.568923
35.9072	0.567944
35.9203	0.567762
35.9487	0.567367
35.9901	0.56679
36.0037	0.566601
36.0316	0.566212
36.0731	0.565635
36.087	0.565441
36.1145	0.565057
36.156	0.56448
36.1703	0.56428
36.2389	0.563325
36.2537	0.563119
36.3218	0.56217
36.337	0.561959
36.4203	0.560798
36.4462	0.560438
36.4877	0.55986
36.5037	0.559637
36.587	0.558477
36.6535	0.55755
36.6704	0.557316
36.7537	0.556155
36.8194	0.555241
36.8371	0.554994
36.8608	0.554663
36.9204	0.553833
36.9438	0.553508
36.9852	0.552931
37.0037	0.552673
37.0267	0.552353
37.0682	0.551776
37.0871	0.551512
37.1096	0.551198
37.1511	0.550621
37.1704	0.550351
37.1925	0.550044
37.234	0.549466
37.2538	0.549191
37.2755	0.548889
37.3169	0.548311
37.3371	0.54803
37.3584	0.547734
37.3999	0.547156
37.4205	0.546869
37.4828	0.546001
37.5038	0.545709
37.5242	0.545424
37.5872	0.544548
37.6705	0.543387
37.7316	0.542537
37.7538	0.542226
37.8145	0.541382
37.8372	0.541066
37.8559	0.540804
37.8974	0.540227
37.9205	0.539905
37.9389	0.539649
38.0038	0.538744
38.0218	0.538495
38.0633	0.537917
38.0872	0.537584
38.1047	0.53734
38.1462	0.536762
38.1705	0.536423
38.1876	0.536185
38.2291	0.535607
38.2539	0.535262
38.2706	0.53503
38.312	0.534452
38.3372	0.534102
38.3535	0.533875
38.395	0.533298
38.4206	0.532941
38.4364	0.53272
38.4779	0.532143
38.5039	0.53178
38.5608	0.530988
38.5872	0.530619
38.6023	0.53041
38.6437	0.529833
38.6706	0.529459
38.6852	0.529255
38.7539	0.528298
38.7681	0.528101
38.8373	0.527137
38.9206	0.525977
38.9754	0.525213
39.004	0.524816
39.0169	0.524636
39.0873	0.523655
39.0998	0.523481
39.1413	0.522903
39.1706	0.522495
39.1827	0.522326
39.2242	0.521749
39.254	0.521334
39.2657	0.521171
39.3071	0.520594
39.3373	0.520173
39.3486	0.520016
39.39	0.519439
39.4207	0.519012
39.4315	0.518861
39.473	0.518284
39.504	0.517852
39.5144	0.517706
39.5559	0.517129
39.5874	0.516691
39.6388	0.515974
39.6707	0.51553
39.754	0.51437
39.8374	0.513209
39.8461	0.513087
39.9207	0.512048
40.004	0.510888
40.0534	0.5102
40.0874	0.509727
40.0949	0.509622
40.1707	0.508566
40.2541	0.507405
40.2608	0.507312
40.3022	0.506735
40.3374	0.506245
40.3437	0.506157
40.3851	0.50558
40.4208	0.505084
40.4266	0.505003
40.4681	0.504425
40.5041	0.503923
40.5095	0.503848
40.551	0.50327
40.5874	0.502762
40.5925	0.502693
40.6339	0.502115
40.6708	0.501602
40.7168	0.50096
40.7541	0.500441
40.7998	0.499806
40.8375	0.49928
40.8827	0.498651
40.9208	0.49812
40.9242	0.498073
41.0042	0.496959
41.0875	0.495798
41.1315	0.495186
41.1708	0.494638
41.2144	0.494031
41.2542	0.493477
41.2559	0.493454
41.2973	0.492876
41.3375	0.492316
41.3388	0.492299
41.4209	0.491155
41.4217	0.491144
41.4632	0.490566
41.5042	0.489995
41.5046	0.489989
41.5461	0.489411
41.5876	0.488834

## Sheet: FitLinearCurve1
Independent Variable	Linear Fit of Sheet1 N"Mean"	Independent Variable	Regular Residual of Sheet1 N"Mean"	Regular Residual of Sheet1 N"Mean"	Fitted Y	Regular Residual of Sheet1 N"Mean"	Regular Residual of Sheet1 N"Mean"	Percentiles	Reference X	Reference Line
									mu = 0.001605	sigma = 0.012046
Fitted Curves Plot	Fitted Curves Plot			Histogram of the Residual Plot	Residual vs. Predicted Values Plot	Residual vs. Predicted Values Plot	Normal Probability Plot of Residuals	Normal Probability Plot of Residuals	Normal Probability Plot of Residuals	Normal Probability Plot of Residuals
12.0012	1.00021	12.0012	-0.0224986	-0.0224986	1.00021	-0.0224986	-0.0277212	0.242014	-0.0349316	0.121007
12.0227	0.999775	12.0846	-0.0160988	-0.0160988	0.99852	-0.0160988	-0.0264788	0.629235	0.0381416	99.879
12.0441	0.999341	12.1679	-0.0159778	-0.0159778	0.996829	-0.0159778	-0.0257516	1.01646
12.0655	0.998906	12.2513	-0.0264788	-0.0264788	0.995139	-0.0264788	-0.0255101	1.40368
12.087	0.998471	12.3346	-0.0189164	-0.0189164	0.993448	-0.0189164	-0.0240064	1.7909
12.1084	0.998036	12.4179	-0.018786	-0.018786	0.991757	-0.018786	-0.0232709	2.17812
12.1299	0.997601	12.5013	-0.0134133	-0.0134133	0.990067	-0.0134133	-0.0224986	2.56534
12.1513	0.997166	12.5846	-0.015803	-0.015803	0.988376	-0.015803	-0.0224035	2.95257
12.1727	0.996731	12.6679	-0.0117432	-0.0117432	0.986686	-0.0117432	-0.0202534	3.33979
12.1942	0.996296	12.7513	-0.0080881	-0.0080881	0.984995	-0.0080881	-0.0189164	3.72701
12.2156	0.995861	12.8346	-0.0121166	-0.0121166	0.983305	-0.0121166	-0.018786	4.11423
12.2371	0.995426	12.918	-0.00617014	-0.00617014	0.981614	-0.00617014	-0.0185442	4.50145
12.2585	0.994991	13.0013	-0.00960301	-0.00960301	0.979924	-0.00960301	-0.0179873	4.88867
12.2799	0.994557	13.0847	-0.0202534	-0.0202534	0.978233	-0.0202534	-0.0176936	5.2759
12.3014	0.994122	13.168	-0.0101296	-0.0101296	0.976543	-0.0101296	-0.0169011	5.66312
12.3228	0.993687	13.2514	-0.0128702	-0.0128702	0.974852	-0.0128702	-0.0168929	6.05034
12.3443	0.993252	13.3347	-0.0185442	-0.0185442	0.973162	-0.0185442	-0.0165226	6.43756
12.3657	0.992817	13.418	-0.00892332	-0.00892332	0.971471	-0.00892332	-0.0163618	6.82478
12.3871	0.992382	13.5014	-0.00331096	-0.00331096	0.96978	-0.00331096	-0.0163355	7.212
12.4086	0.991947	13.5847	-0.00611601	-0.00611601	0.96809	-0.00611601	-0.0163133	7.59923
12.43	0.991512	13.668	-0.000919004	-0.000919004	0.966399	-0.000919004	-0.0161853	7.98645
12.4515	0.991077	13.7514	-0.00305251	-0.00305251	0.964709	-0.00305251	-0.0160988	8.37367
12.4729	0.990642	13.8347	-0.0113354	-0.0113354	0.963018	-0.0113354	-0.0159778	8.76089
12.4943	0.990207	13.9181	-0.0148002	-0.0148002	0.961328	-0.0148002	-0.0159543	9.14811
12.5158	0.989773	14.0014	-0.00652378	-0.00652378	0.959637	-0.00652378	-0.015803	9.53533
12.5372	0.989338	14.0848	-0.0026163	-0.0026163	0.957946	-0.0026163	-0.015224	9.92256
12.5587	0.988903	14.1681	-0.00037339	-0.00037339	0.956256	-0.00037339	-0.014815	10.3098
12.5801	0.988468	14.2515	-0.00360872	-0.00360872	0.954565	-0.00360872	-0.0148002	10.697
12.6015	0.988033	14.3348	-0.00165391	-0.00165391	0.952875	-0.00165391	-0.0147511	11.0842
12.623	0.987598	14.4181	-0.00583406	-0.00583406	0.951184	-0.00583406	-0.0147117	11.4714
12.6444	0.987163	14.5015	-0.00143153	-0.00143153	0.949494	-0.00143153	-0.0141063	11.8587
12.6659	0.986728	14.5848	0.0069585	0.0069585	0.947803	0.0069585	-0.013647	12.2459
12.6873	0.986293	14.6682	0.00160301	0.00160301	0.946113	0.00160301	-0.0134133	12.6331
12.7087	0.985858	14.7515	0.00144793	0.00144793	0.944422	0.00144793	-0.0131702	13.0203
12.7302	0.985424	14.8348	0.00132544	0.00132544	0.942732	0.00132544	-0.0131046	13.4076
12.7516	0.984989	14.9182	0.00125922	0.00125922	0.941041	0.00125922	-0.0128702	13.7948
12.7731	0.984554	15.0015	-0.001138	-0.001138	0.939351	-0.001138	-0.0125786	14.182
12.7945	0.984119	15.0849	0.00114526	0.00114526	0.93766	0.00114526	-0.0123679	14.5692
12.8159	0.983684	15.1682	-0.000492296	-0.000492296	0.935969	-0.000492296	-0.0121488	14.9564
12.8374	0.983249	15.2515	0.0101391	0.0101391	0.934279	0.0101391	-0.0121166	15.3437
12.8588	0.982814	15.3349	0.00895146	0.00895146	0.932588	0.00895146	-0.0117432	15.7309
12.8803	0.982379	15.4182	0.00524804	0.00524804	0.930898	0.00524804	-0.0113694	16.1181
12.9017	0.981944	15.5016	0.00717177	0.00717177	0.929207	0.00717177	-0.0113354	16.5053
12.9231	0.981509	15.5849	0.00547694	0.00547694	0.927516	0.00547694	-0.0112896	16.8925
12.9446	0.981074	15.6683	0.0112954	0.0112954	0.925826	0.0112954	-0.0104051	17.2798
12.966	0.98064	15.7516	0.0176576	0.0176576	0.924135	0.0176576	-0.0103846	17.667
12.9875	0.980205	15.8349	0.0154714	0.0154714	0.922445	0.0154714	-0.0101296	18.0542
13.0089	0.97977	15.9183	0.0145453	0.0145453	0.920754	0.0145453	-0.00960301	18.4414
13.0303	0.979335	16.0016	0.00754987	0.00754987	0.919064	0.00754987	-0.00955832	18.8287
13.0518	0.9789	16.085	0.00732768	0.00732768	0.917373	0.00732768	-0.00949995	19.2159
13.0732	0.978465	16.1683	0.00594097	0.00594097	0.915683	0.00594097	-0.00927899	19.6031
13.0947	0.97803	16.2517	0.00434491	0.00434491	0.913992	0.00434491	-0.00926431	19.9903
13.1161	0.977595	16.335	0.00243924	0.00243924	0.912302	0.00243924	-0.00917719	20.3775
13.1376	0.97716	16.4183	0.00594183	0.00594183	0.910611	0.00594183	-0.00892332	20.7648
13.159	0.976725	16.5017	0.00700181	0.00700181	0.908921	0.00700181	-0.00884125	21.152
13.1804	0.97629	16.585	0.00263806	0.00263806	0.90723	0.00263806	-0.00850665	21.5392
13.2019	0.975856	16.6684	0.00699753	0.00699753	0.905539	0.00699753	-0.00834845	21.9264
13.2233	0.975421	16.7517	0.00907312	0.00907312	0.903849	0.00907312	-0.00813972	22.3136
13.2448	0.974986	16.835	0.00538271	0.00538271	0.902158	0.00538271	-0.0080881	22.7009
13.2662	0.974551	16.9184	0.00590231	0.00590231	0.900468	0.00590231	-0.00807263	23.0881
13.2876	0.974116	17.0017	0.0112905	0.0112905	0.898777	0.0112905	-0.00795998	23.4753
13.3091	0.973681	17.0851	0.00987901	0.00987901	0.897087	0.00987901	-0.00766767	23.8625
13.3305	0.973246	17.1684	0.0210068	0.0210068	0.895396	0.0210068	-0.00760016	24.2498
13.352	0.972811	17.2518	0.0186145	0.0186145	0.893705	0.0186145	-0.00718574	24.637
13.3734	0.972376	17.3351	0.0215429	0.0215429	0.892015	0.0215429	-0.00655603	25.0242
13.3948	0.971941	17.4184	0.0172337	0.0172337	0.890324	0.0172337	-0.00652378	25.4114
13.4163	0.971506	17.5018	0.0174024	0.0174024	0.888634	0.0174024	-0.00647	25.7986
13.4377	0.971072	17.5851	0.0202291	0.0202291	0.886943	0.0202291	-0.00629312	26.1859
13.4592	0.970637	17.6684	0.0178324	0.0178324	0.885253	0.0178324	-0.00617014	26.5731
13.4806	0.970202	17.7518	0.0152468	0.0152468	0.883562	0.0152468	-0.00611601	26.9603
13.502	0.969767	17.8351	0.0240845	0.0240845	0.881871	0.0240845	-0.00599597	27.3475
13.5235	0.969332	17.9185	0.0235893	0.0235893	0.880181	0.0235893	-0.00588149	27.7348
13.5449	0.968897	18.0018	0.0251546	0.0251546	0.878491	0.0251546	-0.00583406	28.122
13.5664	0.968462	18.0852	0.0168419	0.0168419	0.8768	0.0168419	-0.00574534	28.5092
13.5878	0.968027	18.1685	0.014092	0.014092	0.87511	0.014092	-0.00565894	28.8964
13.6092	0.967592	18.2519	0.011225	0.011225	0.873419	0.011225	-0.00552633	29.2836
13.6307	0.967157	18.3352	0.0162942	0.0162942	0.871728	0.0162942	-0.00526411	29.6709
13.6521	0.966723	18.4185	0.0263965	0.0263965	0.870038	0.0263965	-0.00488626	30.0581
13.6736	0.966288	18.5019	0.017179	0.017179	0.868347	0.017179	-0.00474232	30.4453
13.695	0.965853	18.5852	0.0129623	0.0129623	0.866657	0.0129623	-0.00473029	30.8325
13.7164	0.965418	18.6686	0.0230916	0.0230916	0.864966	0.0230916	-0.00469031	31.2197
13.7379	0.964983	18.7519	0.0200036	0.0200036	0.863276	0.0200036	-0.00426783	31.607
13.7593	0.964548	18.8352	0.0100168	0.0100168	0.861585	0.0100168	-0.0042575	31.9942
13.7808	0.964113	18.9186	0.0141834	0.0141834	0.859894	0.0141834	-0.0040444	32.3814
13.8022	0.963678	19.0019	0.00937968	0.00937968	0.858204	0.00937968	-0.00387568	32.7686
13.8236	0.963243	19.0853	0.00805606	0.00805606	0.856513	0.00805606	-0.00360872	33.1559
13.8451	0.962808	19.1686	-0.000978813	-0.000978813	0.854823	-0.000978813	-0.00358739	33.5431
13.8665	0.962373	19.252	0.0125786	0.0125786	0.853132	0.0125786	-0.00331096	33.9303
13.888	0.961939	19.3353	0.00901215	0.00901215	0.851442	0.00901215	-0.00305251	34.3175
13.9094	0.961504	19.4186	0.0152267	0.0152267	0.849751	0.0152267	-0.00295819	34.7047
13.9308	0.961069	19.502	0.0122224	0.0122224	0.84806	0.0122224	-0.0029291	35.092
13.9523	0.960634	19.5853	0.00740922	0.00740922	0.84637	0.00740922	-0.00290303	35.4792
13.9737	0.960199	19.6687	0.0136617	0.0136617	0.844679	0.0136617	-0.00283238	35.8664
13.9952	0.959764	19.752	0.0113091	0.0113091	0.842989	0.0113091	-0.0027931	36.2536
14.0166	0.959329	19.8353	0.0194814	0.0194814	0.841298	0.0194814	-0.00278126	36.6409
14.038	0.958894	19.9187	0.0201447	0.0201447	0.839608	0.0201447	-0.00266538	37.0281
14.0595	0.958459	20.002	0.00927565	0.00927565	0.837917	0.00927565	-0.0026163	37.4153
14.0809	0.958024	20.0854	0.0196568	0.0196568	0.836227	0.0196568	-0.00259477	37.8025
14.1024	0.957589	20.1687	0.00736805	0.00736805	0.834536	0.00736805	-0.00250001	38.1897
14.1238	0.957155	20.2521	0.015222	0.015222	0.832846	0.015222	-0.00248866	38.577
14.1452	0.95672	20.3354	0.017289	0.017289	0.831155	0.017289	-0.00207685	38.9642
14.1667	0.956285	20.4187	0.0157858	0.0157858	0.829465	0.0157858	-0.00199948	39.3514
14.1881	0.95585	20.5021	0.0154826	0.0154826	0.827774	0.0154826	-0.00165391	39.7386
14.2096	0.955415	20.5854	0.00924818	0.00924818	0.826083	0.00924818	-0.001633	40.1258
14.231	0.95498	20.6688	0.000213397	0.000213397	0.824393	0.000213397	-0.00157521	40.5131
14.2524	0.954545	20.7521	-0.00760016	-0.00760016	0.822702	-0.00760016	-0.00152846	40.9003
14.2739	0.95411	20.8355	-0.00207685	-0.00207685	0.821012	-0.00207685	-0.00143153	41.2875
14.2953	0.953675	20.9188	0.0021743	0.0021743	0.819321	0.0021743	-0.00140885	41.6747
14.3168	0.95324	21.0021	0.0113902	0.0113902	0.817631	0.0113902	-0.0011737	42.062
14.3382	0.952805	21.0855	0.014021	0.014021	0.81594	0.014021	-0.001138	42.4492
14.3596	0.952371	21.1688	0.0147326	0.0147326	0.814249	0.0147326	-0.00110586	42.8364
14.3811	0.951936	21.2522	0.0126636	0.0126636	0.812559	0.0126636	-0.000978813	43.2236
14.4025	0.951501	21.3355	0.0138497	0.0138497	0.810868	0.0138497	-0.000965337	43.6108
14.424	0.951066	21.4188	0.0069577	0.0069577	0.809178	0.0069577	-0.000919004	43.9981
14.4454	0.950631	21.5022	0.00801993	0.00801993	0.807487	0.00801993	-0.000573435	44.3853
14.4668	0.950196	21.5855	0.0129723	0.0129723	0.805797	0.0129723	-0.000492296	44.7725
14.4883	0.949761	21.6689	0.0171254	0.0171254	0.804106	0.0171254	-0.00048634	45.1597
14.5097	0.949326	21.7522	0.0191147	0.0191147	0.802416	0.0191147	-0.000417415	45.547
14.5312	0.948891	21.8356	0.0103939	0.0103939	0.800725	0.0103939	-0.00037339	45.9342
14.5526	0.948456	21.9189	0.0127636	0.0127636	0.799035	0.0127636	-0.000228145	46.3214
14.574	0.948022	22.0022	0.00674728	0.00674728	0.797344	0.00674728	-0.0001682	46.7086
14.5955	0.947587	22.0856	0.00214565	0.00214565	0.795654	0.00214565	0.000120373	47.0958
14.6169	0.947152	22.1689	0.010138	0.010138	0.793963	0.010138	0.000213397	47.4831
14.6384	0.946717	22.2523	0.00936181	0.00936181	0.792272	0.00936181	0.000738223	47.8703
14.6598	0.946282	22.3356	0.0162692	0.0162692	0.790582	0.0162692	0.0010399	48.2575
14.6813	0.945847	22.4189	0.012864	0.012864	0.788891	0.012864	0.00114526	48.6447
14.7027	0.945412	22.5023	0.00983532	0.00983532	0.787201	0.00983532	0.00124682	49.0319
14.7241	0.944977	22.5856	0.0122194	0.0122194	0.78551	0.0122194	0.00125922	49.4192
14.7456	0.944542	22.669	0.0163361	0.0163361	0.783819	0.0163361	0.00132544	49.8064
14.767	0.944107	22.7523	0.0205809	0.0205809	0.782129	0.0205809	0.00144793	50.1936
14.7885	0.943672	22.8357	0.0204265	0.0204265	0.780438	0.0204265	0.0015674	50.5808
14.8099	0.943238	22.919	0.0238882	0.0238882	0.778748	0.0238882	0.00160301	50.9681
14.8313	0.942803	23.0023	0.0161609	0.0161609	0.777057	0.0161609	0.00214565	51.3553
14.8528	0.942368	23.0857	0.0224558	0.0224558	0.775367	0.0224558	0.00216567	51.7425
14.8742	0.941933	23.169	0.0163472	0.0163472	0.773676	0.0163472	0.0021743	52.1297
14.8957	0.941498	23.2523	0.00602249	0.00602249	0.771986	0.00602249	0.00230516	52.5169
14.9171	0.941063	23.3357	0.0124856	0.0124856	0.770295	0.0124856	0.0023908	52.9042
14.9385	0.940628	23.419	0.0168789	0.0168789	0.768605	0.0168789	0.00243652	53.2914
14.96	0.940193	23.5024	0.00861908	0.00861908	0.766914	0.00861908	0.00243924	53.6786
14.9814	0.939758	23.5857	0.00314024	0.00314024	0.765224	0.00314024	0.00256941	54.0658
15.0029	0.939323	23.6691	-0.00599597	-0.00599597	0.763533	-0.00599597	0.00263806	54.453
15.0243	0.938888	23.7524	0.0010399	0.0010399	0.761842	0.0010399	0.00277515	54.8403
15.0457	0.938454	23.8358	0.00230516	0.00230516	0.760152	0.00230516	0.00314024	55.2275
15.0672	0.938019	23.9191	0.00767622	0.00767622	0.758461	0.00767622	0.00346304	55.6147
15.0886	0.937584	24.0024	0.0066451	0.0066451	0.756771	0.0066451	0.00386202	56.0019
15.1101	0.937149	24.0858	-0.00157521	-0.00157521	0.75508	-0.00157521	0.00434491	56.3892
15.1315	0.936714	24.1691	0.00346304	0.00346304	0.75339	0.00346304	0.0043534	56.7764
15.1529	0.936279	24.2524	0.00823498	0.00823498	0.751699	0.00823498	0.00524804	57.1636
15.1744	0.935844	24.3358	-0.00259477	-0.00259477	0.750008	-0.00259477	0.00538271	57.5508
15.1958	0.935409	24.4191	-0.000417415	-0.000417415	0.748318	-0.000417415	0.00547694	57.938
15.2173	0.934974	24.5025	-0.00048634	-0.00048634	0.746627	-0.00048634	0.00584588	58.3253
15.2387	0.934539	24.5858	-0.00278126	-0.00278126	0.744937	-0.00278126	0.00590231	58.7125
15.2601	0.934104	24.6692	-0.0121488	-0.0121488	0.743246	-0.0121488	0.00594097	59.0997
15.2816	0.93367	24.7525	-0.00955832	-0.00955832	0.741556	-0.00955832	0.00594183	59.4869
15.303	0.933235	24.8359	-0.00629312	-0.00629312	0.739865	-0.00629312	0.00602249	59.8742
15.3245	0.9328	24.9192	-0.00266538	-0.00266538	0.738174	-0.00266538	0.00629581	60.2614
15.3459	0.932365	25.0025	-0.00469031	-0.00469031	0.736484	-0.00469031	0.0066451	60.6486
15.3673	0.93193	25.0859	-0.00834845	-0.00834845	0.734793	-0.00834845	0.00674728	61.0358
15.3888	0.931495	25.1692	0.00386202	0.00386202	0.733103	0.00386202	0.00686834	61.423
15.4102	0.93106	25.2526	-0.00488626	-0.00488626	0.731412	-0.00488626	0.00694969	61.8103
15.4317	0.930625	25.3359	-0.00565894	-0.00565894	0.729722	-0.00565894	0.0069577	62.1975
15.4531	0.93019	25.4193	-0.00647	-0.00647	0.728031	-0.00647	0.0069585	62.5847
15.4745	0.929755	25.5026	-0.00358739	-0.00358739	0.726341	-0.00358739	0.00699753	62.9719
15.496	0.929321	25.5859	0.00629581	0.00629581	0.72465	0.00629581	0.00700181	63.3591
15.5174	0.928886	25.6693	0.000120373	0.000120373	0.72296	0.000120373	0.00717177	63.7464
15.5389	0.928451	25.7526	-0.00140885	-0.00140885	0.721269	-0.00140885	0.00720574	64.1336
15.5603	0.928016	25.836	-0.00850665	-0.00850665	0.719579	-0.00850665	0.00732768	64.5208
15.5817	0.927581	25.9193	-0.00295819	-0.00295819	0.717888	-0.00295819	0.00736805	64.908
15.6032	0.927146	26.0026	0.00584588	0.00584588	0.716197	0.00584588	0.00740922	65.2953
15.6246	0.926711	26.086	0.0043534	0.0043534	0.714507	0.0043534	0.00754987	65.6825
15.6461	0.926276	26.1693	-0.00152846	-0.00152846	0.712816	-0.00152846	0.00767622	66.0697
15.6675	0.925841	26.2527	-0.00552633	-0.00552633	0.711126	-0.00552633	0.00776239	66.4569
15.6889	0.925406	26.336	-0.00248866	-0.00248866	0.709435	-0.00248866	0.00801993	66.8441
15.7104	0.924971	26.4194	-0.0131046	-0.0131046	0.707745	-0.0131046	0.00805606	67.2314
15.7318	0.924537	26.5027	-0.0104051	-0.0104051	0.706054	-0.0104051	0.00806066	67.6186
15.7533	0.924102	26.586	-0.0042575	-0.0042575	0.704363	-0.0042575	0.00823498	68.0058
15.7747	0.923667	26.6694	-0.00199948	-0.00199948	0.702673	-0.00199948	0.00861908	68.393
15.7961	0.923232	26.7527	-0.000228145	-0.000228145	0.700982	-0.000228145	0.00895146	68.7803
15.8176	0.922797	26.8361	-0.013647	-0.013647	0.699292	-0.013647	0.00901215	69.1675
15.839	0.922362	26.9194	-0.0141063	-0.0141063	0.697601	-0.0141063	0.00901975	69.5547
15.8605	0.921927	27.0027	-0.0232709	-0.0232709	0.695911	-0.0232709	0.00907312	69.9419
15.8819	0.921492	27.0861	-0.0169011	-0.0169011	0.69422	-0.0169011	0.00924818	70.3291
15.9033	0.921057	27.1694	-0.0257516	-0.0257516	0.69253	-0.0257516	0.00927565	70.7164
15.9248	0.920622	27.2528	-0.0240064	-0.0240064	0.690839	-0.0240064	0.00936181	71.1036
15.9462	0.920187	27.3361	-0.0176936	-0.0176936	0.689149	-0.0176936	0.00937968	71.4908
15.9677	0.919753	27.4195	-0.0168929	-0.0168929	0.687458	-0.0168929	0.00983532	71.878
15.9891	0.919318	27.5028	-0.014815	-0.014815	0.685768	-0.014815	0.00987901	72.2652
16.0105	0.918883	27.5861	-0.0163355	-0.0163355	0.684077	-0.0163355	0.0100168	72.6525
16.032	0.918448	27.6695	-0.0163133	-0.0163133	0.682386	-0.0163133	0.010138	73.0397
16.0534	0.918013	27.7528	-0.0277212	-0.0277212	0.680696	-0.0277212	0.0101391	73.4269
16.0749	0.917578	27.8361	-0.0255101	-0.0255101	0.679005	-0.0255101	0.0103939	73.8141
16.0963	0.917143	27.9195	-0.0224035	-0.0224035	0.677315	-0.0224035	0.0105173	74.2014
16.1177	0.916708	28.0028	-0.0165226	-0.0165226	0.675624	-0.0165226	0.011225	74.5886
16.1392	0.916273	28.0862	-0.0159543	-0.0159543	0.673934	-0.0159543	0.0112905	74.9758
16.1606	0.915838	28.1695	-0.015224	-0.015224	0.672243	-0.015224	0.0112954	75.363
16.1821	0.915403	28.2529	-0.0179873	-0.0179873	0.670552	-0.0179873	0.0113091	75.7502
16.2035	0.914969	28.3362	-0.0163618	-0.0163618	0.668862	-0.0163618	0.0113902	76.1375
16.225	0.914534	28.4196	-0.00926431	-0.00926431	0.667171	-0.00926431	0.0122194	76.5247
16.2464	0.914099	28.5029	-0.0161853	-0.0161853	0.665481	-0.0161853	0.0122224	76.9119
16.2678	0.913664	28.5862	-0.00426783	-0.00426783	0.66379	-0.00426783	0.0124856	77.2991
16.2893	0.913229	28.6696	-0.0027931	-0.0027931	0.6621	-0.0027931	0.0125419	77.6864
16.3107	0.912794	28.7529	-0.00574534	-0.00574534	0.660409	-0.00574534	0.0125786	78.0736
16.3322	0.912359	28.8362	-0.00917719	-0.00917719	0.658719	-0.00917719	0.0126636	78.4608
16.3536	0.911924	28.9196	-0.00718574	-0.00718574	0.657028	-0.00718574	0.0127636	78.848
16.375	0.911489	29.0029	-0.0103846	-0.0103846	0.655338	-0.0103846	0.012864	79.2352
16.3965	0.911054	29.0863	-0.0112896	-0.0112896	0.653647	-0.0112896	0.0129623	79.6225
16.4179	0.91062	29.1696	-0.00813972	-0.00813972	0.651957	-0.00813972	0.0129723	80.0097
16.4394	0.910185	29.253	-0.0123679	-0.0123679	0.650266	-0.0123679	0.0130586	80.3969
16.4608	0.90975	29.3363	-0.0147117	-0.0147117	0.648575	-0.0147117	0.0136617	80.7841
16.4822	0.909315	29.4197	-0.00927899	-0.00927899	0.646885	-0.00927899	0.0138497	81.1713
16.5037	0.90888	29.503	-0.00766767	-0.00766767	0.645194	-0.00766767	0.014021	81.5586
16.5251	0.908445	29.5863	-0.00807263	-0.00807263	0.643504	-0.00807263	0.014092	81.9458
16.5466	0.90801	29.6697	-0.0147511	-0.0147511	0.641813	-0.0147511	0.0141834	82.333
16.568	0.907575	29.753	-0.0125786	-0.0125786	0.640122	-0.0125786	0.0145453	82.7202
16.5894	0.90714	29.8364	-0.00795998	-0.00795998	0.638432	-0.00795998	0.0147326	83.1075
16.6109	0.906705	29.9197	-0.0113694	-0.0113694	0.636741	-0.0113694	0.0150611	83.4947
16.6323	0.90627	30.003	-0.0131702	-0.0131702	0.635051	-0.0131702	0.015222	83.8819
16.6538	0.905836	30.0864	-0.000573435	-0.000573435	0.63336	-0.000573435	0.0152267	84.2691
16.6752	0.905401	30.1697	0.0015674	0.0015674	0.63167	0.0015674	0.0152468	84.6563
16.6966	0.904966	30.2531	-0.001633	-0.001633	0.629979	-0.001633	0.0154714	85.0436
16.7181	0.904531	30.3364	-0.00884125	-0.00884125	0.628289	-0.00884125	0.0154826	85.4308
16.7395	0.904096	30.4198	-0.0040444	-0.0040444	0.626598	-0.0040444	0.0157858	85.818
16.761	0.903661	30.5031	0.00124682	0.00124682	0.624907	0.00124682	0.0159871	86.2052
16.7824	0.903226	30.5864	-0.00110586	-0.00110586	0.623217	-0.00110586	0.0161609	86.5924
16.8038	0.902791	30.6698	0.00216567	0.00216567	0.621526	0.00216567	0.0162692	86.9797
16.8253	0.902356	30.7531	-0.00655603	-0.00655603	0.619836	-0.00655603	0.0162942	87.3669
16.8467	0.901921	30.8365	-0.00526411	-0.00526411	0.618145	-0.00526411	0.0163361	87.7541
16.8682	0.901486	30.9198	-0.00588149	-0.00588149	0.616455	-0.00588149	0.0163472	88.1413
16.8896	0.901052	31.0032	-0.00949995	-0.00949995	0.614764	-0.00949995	0.0168419	88.5286
16.911	0.900617	31.0865	-0.00473029	-0.00473029	0.613074	-0.00473029	0.0168789	88.9158
16.9325	0.900182	31.1698	-0.00290303	-0.00290303	0.611383	-0.00290303	0.0171254	89.303
16.9539	0.899747	31.2532	-0.0029291	-0.0029291	0.609693	-0.0029291	0.017179	89.6902
16.9754	0.899312	31.3365	-0.00474232	-0.00474232	0.608002	-0.00474232	0.0172337	90.0774
16.9968	0.898877	31.4199	0.000738223	0.000738223	0.606311	0.000738223	0.017289	90.4647
17.0182	0.898442	31.5032	-0.000965337	-0.000965337	0.604621	-0.000965337	0.0174024	90.8519
17.0397	0.898007	31.5865	-0.0011737	-0.0011737	0.60293	-0.0011737	0.0174738	91.2391
17.0611	0.897572	31.6699	-0.00250001	-0.00250001	0.60124	-0.00250001	0.0176576	91.6263
17.0826	0.897137	31.7532	-0.0001682	-0.0001682	0.599549	-0.0001682	0.0178324	92.0136
17.104	0.896702	31.8366	0.00694969	0.00694969	0.597859	0.00694969	0.0185678	92.4008
17.1254	0.896268	31.9199	-0.00387568	-0.00387568	0.596168	-0.00387568	0.0186145	92.788
17.1469	0.895833	32.0033	0.00901975	0.00901975	0.594477	0.00901975	0.0191147	93.1752
17.1683	0.895398	32.0866	0.0130586	0.0130586	0.592787	0.0130586	0.0194814	93.5624
17.1898	0.894963	32.1699	0.00277515	0.00277515	0.591096	0.00277515	0.0196568	93.9497
17.2112	0.894528	32.2533	0.0174738	0.0174738	0.589406	0.0174738	0.0200036	94.3369
17.2326	0.894093	32.3366	0.0185678	0.0185678	0.587715	0.0185678	0.0201447	94.7241
17.2541	0.893658	32.42	0.00686834	0.00686834	0.586025	0.00686834	0.0202291	95.1113
17.2755	0.893223	32.5033	0.0159871	0.0159871	0.584334	0.0159871	0.0204265	95.4985
17.297	0.892788	32.5866	0.0150611	0.0150611	0.582644	0.0150611	0.0205809	95.8858
17.3184	0.892353	32.67	0.00256941	0.00256941	0.580953	0.00256941	0.0210068	96.273
17.3398	0.891919	32.7533	0.0023908	0.0023908	0.579263	0.0023908	0.0213724	96.6602
17.3613	0.891484	32.8367	0.00720574	0.00720574	0.577572	0.00720574	0.0215429	97.0474
17.3827	0.891049	32.92	0.0125419	0.0125419	0.575882	0.0125419	0.0224558	97.4347
17.4042	0.890614	33.0033	0.0213724	0.0213724	0.574191	0.0213724	0.0230916	97.8219
17.4256	0.890179	33.0867	0.00776239	0.00776239	0.5725	0.00776239	0.0235893	98.2091
17.447	0.889744	33.17	0.0105173	0.0105173	0.57081	0.0105173	0.0238882	98.5963
17.4685	0.889309	33.2534	0.00806066	0.00806066	0.569119	0.00806066	0.0240845	98.9835
17.4899	0.888874	33.3367	-0.00283238	-0.00283238	0.567429	-0.00283238	0.0251546	99.3708
17.5114	0.888439	33.4201	0.00243652	0.00243652	0.565738	0.00243652	0.0263965	99.758
17.5328	0.888004
17.5542	0.887569
17.5757	0.887135
17.5971	0.8867
17.6186	0.886265
17.64	0.88583
17.6614	0.885395
17.6829	0.88496
17.7043	0.884525
17.7258	0.88409
17.7472	0.883655
17.7687	0.88322
17.7901	0.882785
17.8115	0.882351
17.833	0.881916
17.8544	0.881481
17.8759	0.881046
17.8973	0.880611
17.9187	0.880176
17.9402	0.879741
17.9616	0.879306
17.9831	0.878871
18.0045	0.878436
18.0259	0.878001
18.0474	0.877567
18.0688	0.877132
18.0903	0.876697
18.1117	0.876262
18.1331	0.875827
18.1546	0.875392
18.176	0.874957
18.1975	0.874522
18.2189	0.874087
18.2403	0.873652
18.2618	0.873218
18.2832	0.872783
18.3047	0.872348
18.3261	0.871913
18.3475	0.871478
18.369	0.871043
18.3904	0.870608
18.4119	0.870173
18.4333	0.869738
18.4547	0.869303
18.4762	0.868868
18.4976	0.868434
18.5191	0.867999
18.5405	0.867564
18.5619	0.867129
18.5834	0.866694
18.6048	0.866259
18.6263	0.865824
18.6477	0.865389
18.6691	0.864954
18.6906	0.864519
18.712	0.864084
18.7335	0.86365
18.7549	0.863215
18.7763	0.86278
18.7978	0.862345
18.8192	0.86191
18.8407	0.861475
18.8621	0.86104
18.8835	0.860605
18.905	0.86017
18.9264	0.859735
18.9479	0.8593
18.9693	0.858866
18.9907	0.858431
19.0122	0.857996
19.0336	0.857561
19.0551	0.857126
19.0765	0.856691
19.0979	0.856256
19.1194	0.855821
19.1408	0.855386
19.1623	0.854951
19.1837	0.854516
19.2051	0.854082
19.2266	0.853647
19.248	0.853212
19.2695	0.852777
19.2909	0.852342
19.3123	0.851907
19.3338	0.851472
19.3552	0.851037
19.3767	0.850602
19.3981	0.850167
19.4196	0.849733
19.441	0.849298
19.4624	0.848863
19.4839	0.848428
19.5053	0.847993
19.5268	0.847558
19.5482	0.847123
19.5696	0.846688
19.5911	0.846253
19.6125	0.845818
19.634	0.845383
19.6554	0.844949
19.6768	0.844514
19.6983	0.844079
19.7197	0.843644
19.7412	0.843209
19.7626	0.842774
19.784	0.842339
19.8055	0.841904
19.8269	0.841469
19.8484	0.841034
19.8698	0.840599
19.8912	0.840165
19.9127	0.83973
19.9341	0.839295
19.9556	0.83886
19.977	0.838425
19.9984	0.83799
20.0199	0.837555
20.0413	0.83712
20.0628	0.836685
20.0842	0.83625
20.1056	0.835815
20.1271	0.835381
20.1485	0.834946
20.17	0.834511
20.1914	0.834076
20.2128	0.833641
20.2343	0.833206
20.2557	0.832771
20.2772	0.832336
20.2986	0.831901
20.32	0.831466
20.3415	0.831032
20.3629	0.830597
20.3844	0.830162
20.4058	0.829727
20.4272	0.829292
20.4487	0.828857
20.4701	0.828422
20.4916	0.827987
20.513	0.827552
20.5344	0.827117
20.5559	0.826682
20.5773	0.826248
20.5988	0.825813
20.6202	0.825378
20.6416	0.824943
20.6631	0.824508
20.6845	0.824073
20.706	0.823638
20.7274	0.823203
20.7488	0.822768
20.7703	0.822333
20.7917	0.821898
20.8132	0.821464
20.8346	0.821029
20.856	0.820594
20.8775	0.820159
20.8989	0.819724
20.9204	0.819289
20.9418	0.818854
20.9633	0.818419
20.9847	0.817984
21.0061	0.817549
21.0276	0.817114
21.049	0.81668
21.0705	0.816245
21.0919	0.81581
21.1133	0.815375
21.1348	0.81494
21.1562	0.814505
21.1777	0.81407
21.1991	0.813635
21.2205	0.8132
21.242	0.812765
21.2634	0.812331
21.2849	0.811896
21.3063	0.811461
21.3277	0.811026
21.3492	0.810591
21.3706	0.810156
21.3921	0.809721
21.4135	0.809286
21.4349	0.808851
21.4564	0.808416
21.4778	0.807981
21.4993	0.807547
21.5207	0.807112
21.5421	0.806677
21.5636	0.806242
21.585	0.805807
21.6065	0.805372
21.6279	0.804937
21.6493	0.804502
21.6708	0.804067
21.6922	0.803632
21.7137	0.803197
21.7351	0.802763
21.7565	0.802328
21.778	0.801893
21.7994	0.801458
21.8209	0.801023
21.8423	0.800588
21.8637	0.800153
21.8852	0.799718
21.9066	0.799283
21.9281	0.798848
21.9495	0.798413
21.9709	0.797979
21.9924	0.797544
22.0138	0.797109
22.0353	0.796674
22.0567	0.796239
22.0781	0.795804
22.0996	0.795369
22.121	0.794934
22.1425	0.794499
22.1639	0.794064
22.1853	0.79363
22.2068	0.793195
22.2282	0.79276
22.2497	0.792325
22.2711	0.79189
22.2925	0.791455
22.314	0.79102
22.3354	0.790585
22.3569	0.79015
22.3783	0.789715
22.3997	0.78928
22.4212	0.788846
22.4426	0.788411
22.4641	0.787976
22.4855	0.787541
22.507	0.787106
22.5284	0.786671
22.5498	0.786236
22.5713	0.785801
22.5927	0.785366
22.6142	0.784931
22.6356	0.784496
22.657	0.784062
22.6785	0.783627
22.6999	0.783192
22.7214	0.782757
22.7428	0.782322
22.7642	0.781887
22.7857	0.781452
22.8071	0.781017
22.8286	0.780582
22.85	0.780147
22.8714	0.779712
22.8929	0.779278
22.9143	0.778843
22.9358	0.778408
22.9572	0.777973
22.9786	0.777538
23.0001	0.777103
23.0215	0.776668
23.043	0.776233
23.0644	0.775798
23.0858	0.775363
23.1073	0.774929
23.1287	0.774494
23.1502	0.774059
23.1716	0.773624
23.193	0.773189
23.2145	0.772754
23.2359	0.772319
23.2574	0.771884
23.2788	0.771449
23.3002	0.771014
23.3217	0.770579
23.3431	0.770145
23.3646	0.76971
23.386	0.769275
23.4074	0.76884
23.4289	0.768405
23.4503	0.76797
23.4718	0.767535
23.4932	0.7671
23.5146	0.766665
23.5361	0.76623
23.5575	0.765795
23.579	0.765361
23.6004	0.764926
23.6218	0.764491
23.6433	0.764056
23.6647	0.763621
23.6862	0.763186
23.7076	0.762751
23.729	0.762316
23.7505	0.761881
23.7719	0.761446
23.7934	0.761011
23.8148	0.760577
23.8362	0.760142
23.8577	0.759707
23.8791	0.759272
23.9006	0.758837
23.922	0.758402
23.9434	0.757967
23.9649	0.757532
23.9863	0.757097
24.0078	0.756662
24.0292	0.756228
24.0507	0.755793
24.0721	0.755358
24.0935	0.754923
24.115	0.754488
24.1364	0.754053
24.1579	0.753618
24.1793	0.753183
24.2007	0.752748
24.2222	0.752313
24.2436	0.751878
24.2651	0.751444
24.2865	0.751009
24.3079	0.750574
24.3294	0.750139
24.3508	0.749704
24.3723	0.749269
24.3937	0.748834
24.4151	0.748399
24.4366	0.747964
24.458	0.747529
24.4795	0.747094
24.5009	0.74666
24.5223	0.746225
24.5438	0.74579
24.5652	0.745355
24.5867	0.74492
24.6081	0.744485
24.6295	0.74405
24.651	0.743615
24.6724	0.74318
24.6939	0.742745
24.7153	0.74231
24.7367	0.741876
24.7582	0.741441
24.7796	0.741006
24.8011	0.740571
24.8225	0.740136
24.8439	0.739701
24.8654	0.739266
24.8868	0.738831
24.9083	0.738396
24.9297	0.737961
24.9511	0.737527
24.9726	0.737092
24.994	0.736657
25.0155	0.736222
25.0369	0.735787
25.0583	0.735352
25.0798	0.734917
25.1012	0.734482
25.1227	0.734047
25.1441	0.733612
25.1655	0.733177
25.187	0.732743
25.2084	0.732308
25.2299	0.731873
25.2513	0.731438
25.2727	0.731003
25.2942	0.730568
25.3156	0.730133
25.3371	0.729698
25.3585	0.729263
25.3799	0.728828
25.4014	0.728393
25.4228	0.727959
25.4443	0.727524
25.4657	0.727089
25.4871	0.726654
25.5086	0.726219
25.53	0.725784
25.5515	0.725349
25.5729	0.724914
25.5944	0.724479
25.6158	0.724044
25.6372	0.723609
25.6587	0.723175
25.6801	0.72274
25.7016	0.722305
25.723	0.72187
25.7444	0.721435
25.7659	0.721
25.7873	0.720565
25.8088	0.72013
25.8302	0.719695
25.8516	0.71926
25.8731	0.718826
25.8945	0.718391
25.916	0.717956
25.9374	0.717521
25.9588	0.717086
25.9803	0.716651
26.0017	0.716216
26.0232	0.715781
26.0446	0.715346
26.066	0.714911
26.0875	0.714476
26.1089	0.714042
26.1304	0.713607
26.1518	0.713172
26.1732	0.712737
26.1947	0.712302
26.2161	0.711867
26.2376	0.711432
26.259	0.710997
26.2804	0.710562
26.3019	0.710127
26.3233	0.709692
26.3448	0.709258
26.3662	0.708823
26.3876	0.708388
26.4091	0.707953
26.4305	0.707518
26.452	0.707083
26.4734	0.706648
26.4948	0.706213
26.5163	0.705778
26.5377	0.705343
26.5592	0.704908
26.5806	0.704474
26.602	0.704039
26.6235	0.703604
26.6449	0.703169
26.6664	0.702734
26.6878	0.702299
26.7092	0.701864
26.7307	0.701429
26.7521	0.700994
26.7736	0.700559
26.795	0.700125
26.8164	0.69969
26.8379	0.699255
26.8593	0.69882
26.8808	0.698385
26.9022	0.69795
26.9236	0.697515
26.9451	0.69708
26.9665	0.696645
26.988	0.69621
27.0094	0.695775
27.0308	0.695341
27.0523	0.694906
27.0737	0.694471
27.0952	0.694036
27.1166	0.693601
27.138	0.693166
27.1595	0.692731
27.1809	0.692296
27.2024	0.691861
27.2238	0.691426
27.2453	0.690991
27.2667	0.690557
27.2881	0.690122
27.3096	0.689687
27.331	0.689252
27.3525	0.688817
27.3739	0.688382
27.3953	0.687947
27.4168	0.687512
27.4382	0.687077
27.4597	0.686642
27.4811	0.686207
27.5025	0.685773
27.524	0.685338
27.5454	0.684903
27.5669	0.684468
27.5883	0.684033
27.6097	0.683598
27.6312	0.683163
27.6526	0.682728
27.6741	0.682293
27.6955	0.681858
27.7169	0.681424
27.7384	0.680989
27.7598	0.680554
27.7813	0.680119
27.8027	0.679684
27.8241	0.679249
27.8456	0.678814
27.867	0.678379
27.8885	0.677944
27.9099	0.677509
27.9313	0.677074
27.9528	0.67664
27.9742	0.676205
27.9957	0.67577
28.0171	0.675335
28.0385	0.6749
28.06	0.674465
28.0814	0.67403
28.1029	0.673595
28.1243	0.67316
28.1457	0.672725
28.1672	0.67229
28.1886	0.671856
28.2101	0.671421
28.2315	0.670986
28.2529	0.670551
28.2744	0.670116
28.2958	0.669681
28.3173	0.669246
28.3387	0.668811
28.3601	0.668376
28.3816	0.667941
28.403	0.667506
28.4245	0.667072
28.4459	0.666637
28.4673	0.666202
28.4888	0.665767
28.5102	0.665332
28.5317	0.664897
28.5531	0.664462
28.5745	0.664027
28.596	0.663592
28.6174	0.663157
28.6389	0.662723
28.6603	0.662288
28.6817	0.661853
28.7032	0.661418
28.7246	0.660983
28.7461	0.660548
28.7675	0.660113
28.789	0.659678
28.8104	0.659243
28.8318	0.658808
28.8533	0.658373
28.8747	0.657939
28.8962	0.657504
28.9176	0.657069
28.939	0.656634
28.9605	0.656199
28.9819	0.655764
29.0034	0.655329
29.0248	0.654894
29.0462	0.654459
29.0677	0.654024
29.0891	0.653589
29.1106	0.653155
29.132	0.65272
29.1534	0.652285
29.1749	0.65185
29.1963	0.651415
29.2178	0.65098
29.2392	0.650545
29.2606	0.65011
29.2821	0.649675
29.3035	0.64924
29.325	0.648805
29.3464	0.648371
29.3678	0.647936
29.3893	0.647501
29.4107	0.647066
29.4322	0.646631
29.4536	0.646196
29.475	0.645761
29.4965	0.645326
29.5179	0.644891
29.5394	0.644456
29.5608	0.644022
29.5822	0.643587
29.6037	0.643152
29.6251	0.642717
29.6466	0.642282
29.668	0.641847
29.6894	0.641412
29.7109	0.640977
29.7323	0.640542
29.7538	0.640107
29.7752	0.639672
29.7966	0.639238
29.8181	0.638803
29.8395	0.638368
29.861	0.637933
29.8824	0.637498
29.9038	0.637063
29.9253	0.636628
29.9467	0.636193
29.9682	0.635758
29.9896	0.635323
30.011	0.634888
30.0325	0.634454
30.0539	0.634019
30.0754	0.633584
30.0968	0.633149
30.1182	0.632714
30.1397	0.632279
30.1611	0.631844
30.1826	0.631409
30.204	0.630974
30.2254	0.630539
30.2469	0.630104
30.2683	0.62967
30.2898	0.629235
30.3112	0.6288
30.3327	0.628365
30.3541	0.62793
30.3755	0.627495
30.397	0.62706
30.4184	0.626625
30.4399	0.62619
30.4613	0.625755
30.4827	0.625321
30.5042	0.624886
30.5256	0.624451
30.5471	0.624016
30.5685	0.623581
30.5899	0.623146
30.6114	0.622711
30.6328	0.622276
30.6543	0.621841
30.6757	0.621406
30.6971	0.620971
30.7186	0.620537
30.74	0.620102
30.7615	0.619667
30.7829	0.619232
30.8043	0.618797
30.8258	0.618362
30.8472	0.617927
30.8687	0.617492
30.8901	0.617057
30.9115	0.616622
30.933	0.616187
30.9544	0.615753
30.9759	0.615318
30.9973	0.614883
31.0187	0.614448
31.0402	0.614013
31.0616	0.613578
31.0831	0.613143
31.1045	0.612708
31.1259	0.612273
31.1474	0.611838
31.1688	0.611403
31.1903	0.610969
31.2117	0.610534
31.2331	0.610099
31.2546	0.609664
31.276	0.609229
31.2975	0.608794
31.3189	0.608359
31.3403	0.607924
31.3618	0.607489
31.3832	0.607054
31.4047	0.60662
31.4261	0.606185
31.4475	0.60575
31.469	0.605315
31.4904	0.60488
31.5119	0.604445
31.5333	0.60401
31.5547	0.603575
31.5762	0.60314
31.5976	0.602705
31.6191	0.60227
31.6405	0.601836
31.6619	0.601401
31.6834	0.600966
31.7048	0.600531
31.7263	0.600096
31.7477	0.599661
31.7691	0.599226
31.7906	0.598791
31.812	0.598356
31.8335	0.597921
31.8549	0.597486
31.8764	0.597052
31.8978	0.596617
31.9192	0.596182
31.9407	0.595747
31.9621	0.595312
31.9836	0.594877
32.005	0.594442
32.0264	0.594007
32.0479	0.593572
32.0693	0.593137
32.0908	0.592702
32.1122	0.592268
32.1336	0.591833
32.1551	0.591398
32.1765	0.590963
32.198	0.590528
32.2194	0.590093
32.2408	0.589658
32.2623	0.589223
32.2837	0.588788
32.3052	0.588353
32.3266	0.587919
32.348	0.587484
32.3695	0.587049
32.3909	0.586614
32.4124	0.586179
32.4338	0.585744
32.4552	0.585309
32.4767	0.584874
32.4981	0.584439
32.5196	0.584004
32.541	0.583569
32.5624	0.583135
32.5839	0.5827
32.6053	0.582265
32.6268	0.58183
32.6482	0.581395
32.6696	0.58096
32.6911	0.580525
32.7125	0.58009
32.734	0.579655
32.7554	0.57922
32.7768	0.578785
32.7983	0.578351
32.8197	0.577916
32.8412	0.577481
32.8626	0.577046
32.884	0.576611
32.9055	0.576176
32.9269	0.575741
32.9484	0.575306
32.9698	0.574871
32.9912	0.574436
33.0127	0.574001
33.0341	0.573567
33.0556	0.573132
33.077	0.572697
33.0984	0.572262
33.1199	0.571827
33.1413	0.571392
33.1628	0.570957
33.1842	0.570522
33.2056	0.570087
33.2271	0.569652
33.2485	0.569218
33.27	0.568783
33.2914	0.568348
33.3128	0.567913
33.3343	0.567478
33.3557	0.567043
33.3772	0.566608
33.3986	0.566173
33.4201	0.565738
