# Supplementary material for: Termination of STING responses is mediated via ESCRT‐dependent degradation
Source: EMBO J. 2023 May 4;42(12):e112712. doi: 10.15252/embj.2022112712 (PMC10267698; doi:10.15252/embj.2022112712)
Supplement: Supplementary file 12 — Source Data for Figure 2 [file EMBJ-42-e112712-s008.zip › Figure 2/Figure 2B.xlsx]

## Sheet: Summary
EACH COLLUM REPRESENTS AN INDEPENDENT EXPERIMENT, EACH VALUE IS GOLGI/ER (WITH BACKGROUND SUBTRACTION)
340	1.5905	1.02667	1.46217		120	2.03315	1.37383	1.56675	1.62855	1.38138	1.68782	1.26684		180	2.84451	1.09388	2.00204		540	1.32706	1.37034	2.53749	1.32949	1.70966	2.06128		180	1.58791	4.19278		90	0.994884	1.14678	2.39819	1.46821		280	2.11535	2.12293	1.72234	1.427
345	1.59198	1.04902	1.50228		125	1.99665	1.37488	1.5855	1.59241	1.40091	1.68237	1.289		185	2.62678	1.14358	1.94987		560	1.33259	1.59778	2.60063	1.36241	1.74436	2.07032		200	1.58392	4.30925		110	0.960797	1.13261	2.37661	1.50295		300	1.95359	2.18013	1.7908	1.49489
350	1.56073	1.05521	1.48409		130	2.02513	1.36906	1.65785	1.54682	1.43605	1.69044	1.32988		190	2.56476	1.10877	1.94207		580	1.3478	1.63095	2.63262	1.41191	1.78134	2.13725		220	1.65964	4.40717		130	1.06232	1.09324	2.40903	1.48901		320	1.94264	2.19203	1.79946	1.56697
355	1.56704	1.05065	1.5208		135	2.02253	1.37598	1.67685	1.53475	1.37756	1.65642	1.31964		195	2.59114	1.06152	1.65477		600	1.36658	1.44425	2.72575	1.40773	1.84083	2.15365		240	1.73216	4.44516		150	1.22578	1.13242	2.40522	1.55554		340	1.87342	2.18968	1.96209	1.66365
360	1.58009	1.07403	1.57248		140	2.09974	1.35968	1.6832	1.50356	1.40919	1.6513	1.33242		200	2.72445	1.00426	1.65232		620	1.34029	1.59821	2.76342	1.42968	1.86126	2.1498		260	1.80055	4.19114		170	1.34532	1.11806	2.21795	1.55446		360	1.99611	2.24576	2.06284	1.90073
365	1.57635	1.09848	1.56202		145	2.13518	1.33001	1.66763	1.50764	1.34758	1.64535	1.34833		205	2.61305	1.00403	1.90176		640	1.32327	1.64748	2.90111	1.43095	1.91306	2.21528		280	1.77213	3.89984		190	1.41347	1.13119	2.10164	1.53627		380	2.07847	2.1964	2.09375	2.03003
370	1.59984	1.13261	1.52658		150	2.16715	1.33971	1.6793	1.53499	1.36122	1.65853	1.31134		210	2.63241	1.01282	1.85489		660	1.35494	1.57703	2.98996	1.49323	1.94586	2.17843		300	1.97576	3.62051		210	1.39576	1.12222	2.08403	1.44694		400	2.04355	2.22786	2.07143	2.11573
375	1.60205	1.12451	1.54227		155	2.1271	1.29435	1.68215	1.557	1.36297	1.67883	1.29312		215	2.47442	1.09367	2.02093		680	1.38584	1.54249	2.9468	1.49743	2.00872	2.24757		320	1.99813	3.73037		230	1.42229	1.13759	2.0724	1.4794		420	2.09366	2.2668	2.14494	2.03119
380	1.60202	1.08987	1.57342		160	2.10398	1.26181	1.69066	1.64843	1.42712	1.61787	1.3432		220	2.37535	1.11634	2.03896		700	1.41008	1.54739	2.89499	1.5714	2.00983	2.35515		340	1.91536	3.52083		250	1.47019	1.17495	2.16732	1.51095		440	2.28126	2.35921	2.09908	1.89323
385	1.581	1.11503	1.50228		165	2.17929	1.2849	1.69766	1.62041	1.50632	1.63225	1.31158		225	2.19812	1.09592	2.05926		720	1.43837	2.0998	2.92979	1.52013	1.99485	2.37067		360	1.96596	3.58369		270	1.49878	1.18257	2.22839	1.47435		460	2.39997	2.40469	2.10648	1.92752
390	1.5662	1.15811	1.50463		170	2.17536	1.29126	1.71108	1.62051	1.49579	1.60619	1.3344		230	2.11261	1.05685	1.89537		740	1.47332	1.86401	2.94068	1.50321	2.01134	2.41835		380	1.92137	3.60776		290	1.48868	1.14993	2.34367	1.47468		480	2.59603	2.39973	2.18352	1.94669
395	1.64272	1.15435	1.51333		175	2.20642	1.27388	1.75427	1.62702	1.45954	1.59779	1.32622		235	2.0597	1.01809	2.00509		760	1.52737	1.56521	3.07629	1.49742	2.05447	2.34257		400	1.84413	3.36928		310	1.66356	1.19646	2.17248	1.49818		500	2.59584	2.36764	2.27027	2.1217
400	1.64577	1.15436	1.55229		180	2.16222	1.29468	1.74303	1.63109	1.46836	1.56083	1.34928		240	2.0218	1.01727	1.8803		780	1.5634	1.85478	3.15989	1.61083	2.01717	2.36334		420	1.89625	3.21795		330	1.72133	1.14801	2.12826	1.4637		520	2.83202	2.55732	2.27588	2.17289
405	1.69359	1.16083	1.51071		185	2.1603	1.31794	1.73388	1.59092	1.51707	1.56153	1.32619		245	2.09125	1.04865	1.87886		800	1.56518	1.91769	3.1671	1.75012	1.99757	2.33274		440	1.8301	3.38489		350	1.80278	1.13782	1.98069	1.48793		540	2.76895	2.5274	2.28383	2.3271
410	1.70966	1.13455	1.58176		190	2.21092	1.34189	1.70341	1.57759	1.58737	1.58436	1.33071		250	1.96883	1.08911	2.04824		820	1.57413	1.77392	3.20413	1.79466	1.97296	2.37558		460	1.93681	3.52568		370	1.84485	1.13798	1.87759	1.4596		560	2.59669	2.52516	2.48894	2.43242
415	1.69733	1.14288	1.58236		195	2.24835	1.30712	1.73382	1.51723	1.59464	1.5977	1.35186		255	2.00214	1.15448	2.12199		840	1.55404	1.94158	3.32962	1.648	1.98312	2.35054		480	2.0748	3.66533		390	1.82373	1.11199	1.76183	1.46023		580	2.58541	2.56668	2.51492	2.54302
420	1.67487	1.1235	1.60326		200	2.29671	1.28635	1.72325	1.53204	1.60727	1.6007	1.38928		260	1.98796	1.2068	2.00017		860	1.60908	2.02503	3.36762	1.70039	2.03882	2.24641		500	2.06793	3.63741		410	1.9318	1.1414	1.744	1.45476		600	2.84166	2.54928	2.46501	2.5789
425	1.68965	1.1564	1.58739		205	2.29586	1.30708	1.70995	1.47791	1.58552	1.58397	1.34359		265	2.04144	1.34592	2.19151		880	1.67066	2.174	3.41543	1.8014	2.07327	2.15938		520	2.19448	3.43238		430	1.97539	1.16608	1.66597	1.49597		620	3.07496	2.65122	2.51427	2.63253
430	1.66811	1.13098	1.58165		210	2.3514	1.32181	1.75618	1.53448	1.56553	1.58606	1.36189		270	2.07893	1.29237	2.42632		900	1.65587	2.27646	3.38042	1.76695	2.06476	2.11309		540	2.29854	3.49128		450	2.01648	1.1612	1.5074	1.50161		640	3.11783	2.67707	2.42825	2.62954
435	1.65539	1.11866	1.55908		215	2.37851	1.30924	1.76181	1.54395	1.53389	1.59537	1.33261		275	2.08816	1.27008	2.29532		920	1.68385	2.16709	3.41032	1.98697	2.02893	2.18464		560	2.33895	3.44008		470	1.96503	1.16281	1.42019	1.52687		660	3.24847	2.69241	2.48431	2.68316
440	1.65654	1.15367	1.59404		220	2.44875	1.33995	1.76011	1.5377	1.53555	1.59096	1.34431		280	2.14332	1.24002	2.39369		940	1.6827	2.09768	3.38344	2.04248	2.03421	2.09442		580	2.41389	3.4324		490	1.94431	1.18641	1.36582	1.53387		680	3.19466	2.68706	2.62013	2.81143
445	1.64511	1.14749	1.58248		225	2.46595	1.33575	1.80669	1.55247	1.51059	1.55034	1.35731		285	2.14953	1.25543	2.43812		960	1.70913	2.25215	3.42521	2.03462	2.11545	2.13552		600	2.50371	3.34124		510	1.99108	1.21973	1.37093	1.55393		700	3.17034	2.79876	2.76487	2.76584
450	1.65139	1.13963	1.60917		230	2.47904	1.32075	1.79426	1.53261	1.59072	1.55434	1.36685		290	2.15117	1.29657	2.41039		980	1.72206	2.18993	3.43899	2.09944	2.12922	2.18809		620	2.56538	3.28128		530	2.02551	1.26427	1.33615	1.56055		720	3.50578	2.79454	2.76547	2.79194
455	1.61595	1.14249	1.57338		235	2.44027	1.30902	1.73882	1.57895	1.55093	1.56898	1.36659		295	2.17007	1.32211	2.2498		1000	1.70731	2.13435	3.37868	2.07731	2.13002	2.23928		640	2.57899	3.22782		550	2.08961	1.35803	1.27109	1.58222		740	3.59865	2.82209	2.72417	2.87004
460	1.62496	1.12782	1.57181		240	2.45477	1.29785	1.75301	1.61626	1.49277	1.59193	1.38112		300	2.13584	1.34602	2.22166		1020	1.7147	1.98514	3.29435	2.0156	2.21013	2.26508		660	2.63004	3.22658		570	2.17602	1.40846	1.28211	1.61044		760	3.63594	2.82064	2.76212	2.96684
465	1.64348	1.15271	1.66906		245	2.5518	1.31768	1.69854	1.62361	1.49369	1.59171	1.38538		305	2.0998	1.38314	2.20917		1040	1.76487	2.0532	3.28067	2.02704	2.17882	2.32603		680	2.48525	3.22359		590	2.24348	1.41565	1.22912	1.64677		780	3.60962	2.83167	2.81832	3.01387
470	1.64934	1.13149	1.66291		250	2.50047	1.34498	1.68656	1.59153	1.51253	1.58351	1.4341		310	2.11007	1.43212	2.20677		1060	1.79426	2.0604	3.25823	2.04184	2.21904	2.39711		700	2.45155	3.24257		610	2.23725	1.4361	1.1953	1.65029		800	3.52519	2.93847	2.84914	3.05574
475	1.62503	1.11177	1.61753		255	2.53149	1.33794	1.63598	1.5936	1.54335	1.59344	1.41952		315	2.15492	1.4366	2.26801		1080	1.78832	1.96211	3.21273	2.05761	2.17104	2.44299		720	2.41377	3.42929		630	2.31641	1.40751	1.24625	1.76094		820	3.54556	2.9027	2.79733	3.0416
480	1.60165	1.08483	1.66983		260	2.56796	1.35944	1.59955	1.56791	1.52825	1.56371	1.45536		320	2.12929	1.44675	2.2086		1100	1.80257	1.93429	3.28685	2.04595	2.16632	2.46729		740	2.4369	3.48875		650	2.40069	1.38576	1.30959	1.84267		840	3.59863	2.92122	2.76109	3.0134
485	1.63412	1.10914	1.58197		265	2.5	1.36235	1.64461	1.56671	1.55197	1.56498	1.43751		325	2.12119	1.4275	2.26255		1120	1.80563	2.03825	3.18474	2.10143	2.14721	2.41185		760	2.43003	3.31361		670	2.43587	1.42811	1.33948	1.83687		860	3.49252	3.01661	2.76147	3.09908
490	1.62276	1.12312	1.60939		270	2.47028	1.387	1.64618	1.56227	1.56163	1.64629	1.47333		330	2.11594	1.49039	2.13427		1140	1.84788	2.17727	3.40245	2.1071	2.11389	2.32855		780	2.5124	3.1782		690	2.40471	1.43095	1.33851	1.866
495	1.63071	1.12302	1.58039		275	2.48999	1.41177	1.70037	1.55731	1.5675	1.68541	1.49129		335	2.09056	1.53473	2.12694		1160	1.92608	2.27056	3.37514	2.04191	2.09024	2.23073		800	2.48082	3.04657		710	2.35452	1.43555	1.41594	1.89172
500	1.60202	1.14686	1.59332		280	2.42926	1.41483	1.6979	1.52671	1.55197	1.70591	1.48593		340	2.1107	1.55437	2.24437		1180	1.89351	2.26293	3.45076	2.0412	2.15263	2.30865		820	2.59713	2.95782		730	2.40558	1.48909	1.60302	1.88156
505	1.58572	1.13668	1.60132		285	2.4612	1.40862	1.76172	1.54918	1.55487	1.71202	1.49567		345	2.11308	1.51933	2.34793		1200	1.92434	2.09209	3.55624	2.18644	2.27593	2.39195		840	2.58388	2.98871		750	2.47057	1.49	1.68989	1.89878
510	1.60532	1.16948	1.59802		290	2.44242	1.40172	1.77974	1.53967	1.56285	1.70978	1.4753		350	2.09953	1.50504	2.23894		1220	1.92294	2.35889	3.5044	2.148	2.3032	2.37964		860	2.58239	2.96631		770	2.50056	1.56329	1.72574	1.90834
515	1.58415	1.23506	1.66295		295	2.48072	1.43937	1.81915	1.55866	1.58696	1.69478	1.47952		355	2.11473	1.50117	2.16263		1240	1.97632	1.97632	3.34091	2.23191	2.33655	2.36921		880	2.58067	3.00835		790	2.52026	1.48269	1.77808	1.90262
520	1.58079	1.29303	1.58263		300	2.48871	1.46327	1.89438	1.54101	1.58969	1.71569	1.49577		360	2.13268	1.515	2.14375		1260	1.99537	2.07965	3.31251	2.23087	2.36192	2.49891		900	2.50626	3.17103		810	2.52399	1.506	1.82483	1.9666
525	1.5871	1.29141	1.63649		305	2.51707	1.52251	1.88688	1.57161	1.52679	1.72031	1.51489		365	2.14975	1.53382	2.21655		1280	1.95477	2.11152	3.37908	2.19988	2.31769	2.50911		920	2.65508	3.21233		830	2.57696	1.50058	1.92854	1.9241
530	1.60004	1.31602	1.59102		310	2.49752	1.58788	1.90219	1.51879	1.55726	1.69516	1.51723		370	2.0868	1.55454	2.06575		1300	2.07173	2.24119	3.41015	2.16459	2.33344	2.54728		940	2.68326	3.21593		850	2.5377	1.54995	1.95355	1.89861
535	1.60726	1.26917	1.55978		315	2.46546	1.59415	1.91954	1.55187	1.61682	1.66267	1.51051		375	2.10793	1.61792	2.05983		1320	2.08333	2.19346	3.4272	2.03169	2.31774	2.54146		960	2.68388	3.38128		870	2.64593	1.59047	2.09528	1.84404
540	1.58667	1.26364	1.6384		320	2.53605	1.60426	1.93914	1.55606	1.64937	1.69806	1.52676		380	2.11414	1.61508	2.09698		1340	2.08135	2.2627	3.42108	2.06796	2.39524	2.53006		980	2.81756	3.36005		890	2.60543	1.6214	1.90182	1.86657
545	1.58596	1.27607	1.63461		325	2.62092	1.57545	1.97687	1.56616	1.72272	1.70684	1.52793		385	2.12185	1.63361	2.128		1360	2.13457	2.1313	3.4369	2.09722	2.44627	2.51934		1000	2.85983	3.31407		910	2.62781	1.66736	1.75237	1.88926
550	1.6189	1.29595	1.67704		330	2.62241	1.58579	1.96414	1.57762	1.75462	1.69377	1.49776		390	2.08098	1.59802	2.09839		1380	2.13941	2.07879	3.43336	2.16083	2.42476	2.47748		1020	2.71982	3.09117		930	2.68939	1.64036	1.91007	1.94957
555	1.56252	1.31328	1.71176		335	2.59784	1.58009	1.95808	1.58873	1.7226	1.70844	1.52728		395	2.08637	1.55484	2.05282		1400	2.18142	2.11482	3.5571	2.25369	2.46319	2.57672		1040	2.72291	3.02843		950	2.74619	1.62796	1.82278	1.96447
560	1.66027	1.32237	1.72742		340	2.61571	1.63003	1.94425	1.60104	1.7237	1.79294	1.52019		400	2.0988	1.53727	1.97311		1420	2.19526	2.364	3.5556	2.19156	2.48992	2.57661		1060	2.77897	2.91484		970	2.8999	1.67685	1.90359	1.92867
565	1.61957	1.3356	1.74652		345	2.65402	1.64799	1.93582	1.61477	1.75025	1.8022	1.56232		405	2.14538	1.4682	1.9575		1440	2.21735	2.26088	3.62263	2.20097	2.49769	2.51789		1080	2.77682	2.93246		990	2.90815	1.71955	2.00267	1.93115
570	1.63003	1.33556	1.76763		350	2.69626	1.61723	1.93826	1.64991	1.79285	1.77697	1.58135		410	2.10384	1.43896	1.94586		1460	2.27892	2.24967	3.62907	2.18961	2.53829	2.46206		1100	2.77864	2.85568		1010	2.87935	1.70925	2.11026	1.9985
575	1.60264	1.35323	1.81391		355	2.76917	1.62505	1.9283	1.60319	1.87295	1.77134	1.59016		415	2.07602	1.4167	1.92895		1480	2.26336	2.56774	3.57943	2.22745	2.53342	2.62118		1120	2.75409	2.82635		1030	2.886	1.70954	2.24723	1.95916
580	1.54724	1.3021	1.78423		360	2.77652	1.63334	1.92542	1.61378	1.8969	1.78145	1.60937		420	2.10883	1.36286	1.9556		1500	2.30914	2.49797	3.39163	2.24314	2.59372	2.72118		1140	2.7363	2.82866		1050	2.79901	1.70377	2.32326	1.96839
585	1.56209	1.3508	1.71426		365	2.77552	1.66017	1.95243	1.65287	1.91348	1.85953	1.61661		425	2.09452	1.41489	1.89934		1520	2.34155	2.60098	3.40641	2.29942	2.63821	2.81632		1160	2.74675	2.71303		1070	2.84104	1.78694	2.38093	1.93302
590	1.58094	1.43641	1.68081		370	2.74174	1.65367	1.95216	1.73956	1.95115	1.87627	1.58441		430	2.13399	1.43661	2.00637														1090	2.88281	1.80149	2.43316	1.93759
595	1.56688	1.42394	1.65758		375	2.72847	1.6652	1.97287	1.75367	1.87824	1.89001	1.62723		435	2.11693	1.43082	2.04869														1110	2.86547	1.79613	2.59875	1.8761
600	1.55371	1.41802	1.62302		380	2.7367	1.64249	2.01695	1.72244	1.88159	1.86233	1.62567		440	2.06921	1.47636	2.09788														1130	2.98022	1.8404	2.75314	1.92573
605	1.56529	1.44023	1.53571		385	2.76831	1.66402	1.97496	1.73702	1.94794	1.90953	1.66274		445	2.11585	1.47144	2.14079														1150	2.80197	1.83287	2.72519	1.91705
610	1.57557	1.45489	1.53158		390	2.75594	1.70833	1.99028	1.71772	1.95956	1.9672	1.68502		450	2.10173	1.45603	2.13759														1170	2.93477	1.87783	2.84588	1.9221
615	1.55556	1.43326	1.50693		395	2.76819	1.71316	2.01251	1.75614	2.02101	1.95283	1.70133		455	2.16517	1.4811	2.09018														1190	2.89781	1.92478	2.90542	1.9641
620	1.57223	1.38767	1.52248		400	2.7496	1.72716	1.98824	1.76592	2.02289	1.9037	1.72344		460	2.15065	1.47397	2.06259														1210	2.84584	1.90412	2.85867	1.99969
625	1.59256	1.40631	1.64963		405	2.74036	1.72693	1.97374	1.80642	2.08745	1.89314	1.70729		465	2.12991	1.49384	2.09226														1230	3.06043	1.96884	2.92248	2.03019
630	1.63023	1.43884	1.75273		410	2.71335	1.72482	1.99905	1.81076	2.0818	1.85571	1.70759		470	2.14986	1.52742	2.15124														1250	3.0638	1.92613	2.9161	2.07214
635	1.64654	1.45577	1.72199		415	2.778	1.80331	2.06392	1.83484	2.10463	1.88396	1.73406		475	2.10887	1.54328	2.14886														1270	3.05971	1.91049	2.83371	2.12671
640	1.66985	1.45963	1.73295		420	2.85174	1.81087	2.08613	1.85779	2.14379	1.93974	1.71208		480	2.095	1.55715	2.23086														1290	3.06699	1.92994	2.80226	2.13745
645	1.63735	1.47002	1.72912		425	2.84212	1.86993	2.11265	1.79914	2.09856	1.94689	1.71926		485	2.09618	1.58498	2.31392														1310	3.0171	1.95062	2.81599	2.13145
650	1.6699	1.49491	1.69576		430	2.80351	1.86328	2.087	1.81975	2.11901	1.96634	1.72821		490	2.10339	1.5371	2.3046														1330	3.00795	1.99358	2.83886	2.13601
655	1.69045	1.51935	1.73043		435	2.83122	1.93135	2.15817	1.83588	2.17485	1.98005	1.70701		495	2.04723	1.56106	2.40819														1350	3.00658	1.99115	2.75258	2.17359
660	1.71203	1.48819	1.71792		440	2.82892	2.00105	2.1502	1.86631	2.06467	1.98794	1.74658		500	2.03727	1.54777	2.30477														1370	3.05452	2.00573	2.78526	2.15624
665	1.70639	1.50716	1.80754		445	2.82173	2.00567	2.14895	1.90083	2.06399	2.04331	1.73106		505	2.02434	1.60238	2.27987														1390	3.12573	1.99612	2.67736	2.22671
670	1.68799	1.52836	1.80266		450	2.8427	2.00748	2.17255	1.91062	2.11077	2.08644	1.69395		510	1.98242	1.65285	2.37732														1410	3.14856	2.00718	2.60062	2.18885
675	1.70073	1.50828	1.84468		455	2.86105	1.97524	2.1994	1.85981	2.09162	2.11735	1.6914		515	2.01867	1.62755	2.35289														1430	3.24754	2.03612	2.66995	2.22902
680	1.68444	1.50846	1.81305		460	2.86111	2.08052	2.1747	1.85951	2.09194	2.09544	1.68507		520	1.99014	1.57239	2.37668														1450	3.15799	2.01058	2.59024	2.22175
685	1.70021	1.53988	1.91574		465	2.90191	2.07903	2.20667	1.88433	2.09472	2.09386	1.75216		525	1.99043	1.56651	2.35737														1470	3.27243	2.0916	2.67389	2.27033
690	1.72529	1.53268	1.91648		470	2.87561	2.07855	2.19036	1.89475	2.0437	2.0763	1.74014		530	1.98372	1.57171	2.42195														1490	3.20499	2.08147	2.73629	2.22774
695	1.75683	1.51758	1.86059		475	2.82422	2.1513	2.25408	1.97174	2.12784	2.03847	1.76921		535	1.97977	1.5181	2.47731														1510	3.25538	2.06037	2.75271	2.263
700	1.77289	1.54385	1.84296		480	2.91885	2.15329	2.22351	1.94582	2.14354	2.01966	1.79243		540	1.97544	1.5532	2.41388														1530	3.30204	2.07029	2.84837	2.26297
705	1.78494	1.54617	1.82021		485	2.85427	2.12481	2.24792	1.97829	2.14806	2.07722	1.82119		545	1.94643	1.59717	2.39334														1550	3.32065	2.02722	2.84457	2.27968
710	1.78397	1.54331	1.74955		490	2.96082	2.2169	2.33098	1.94507	2.16991	2.12632	1.7987		550	1.95127	1.62044	2.44763														1570	3.27619	2.0396	2.94559	2.26726
715	1.81038	1.54141	1.73777		495	2.86574	2.15151	2.36272	2.00306	2.16508	2.12661	1.79185		555	1.94102	1.65451	2.4597
720	1.88115	1.51783	1.70371		500	2.96902	2.14453	2.35655	2.04076	2.12685	2.17699	1.8506		560	1.95386	1.5559	2.48677
725	1.91676	1.51105	1.71247		505	2.99832	2.14922	2.37034	2.08258	2.22565	2.23357	1.82846		565	2.02278	1.59103	2.4611
730	1.87833	1.46395	1.75677		510	2.96157	2.18139	2.46489	2.1626	2.29354	2.23549	1.82144		570	1.95512	1.55211	2.35646
735	1.98829	1.47578	1.82491		515	2.98597	2.14753	2.49293	2.23823	2.28427	2.28698	1.83838		575	1.87545	1.56915	2.37812
740	2.01426	1.49465	1.92598		520	2.99854	2.17115	2.47757	2.29619	2.41566	2.30531	1.87649		580	1.85276	1.57917	2.34447
745	1.98096	1.48896	1.92105		525	3.00291	2.21076	2.43637	2.30817	2.40783	2.33559	1.90936		585	1.87458	1.5608	2.40044
750	2.01439	1.44931	1.87375		530	3.09103	2.24889	2.4229	2.34256	2.49751	2.40659	1.93936		590	1.89943	1.56225	2.33079
755	2.00927	1.43898	1.83927		535	3.06091	2.26027	2.48181	2.38826	2.47612	2.39091	1.93012		595	1.91042	1.58503	2.34935
760	2.00822	1.42577	1.8045		540	3.12107	2.2877	2.43958	2.43687	2.49334	2.42626	1.90677		600	1.95723	1.62261	2.33846
765	2.01679	1.46849	1.80271		545	3.06704	2.31875	2.44813	2.34946	2.51443	2.44376	1.93727		605	2.06876	1.62522	2.29277
770	1.98065	1.46116	1.8426		550	3.08877	2.30569	2.51057	2.31592	2.48084	2.43419	1.93147		610	2.04144	1.70471	2.38263
775	1.94667	1.44982	1.88461		555	3.0481	2.33317	2.4866	2.40571	2.42807	2.38126	1.94578		615	2.08258	1.72456	2.3251
780	1.97539	1.47193	1.89741		560	3.08529	2.3632	2.54481	2.44722	2.45333	2.47796	1.98824		620	2.11791	1.73016	2.26495
785	2.00405	1.46158	1.94081		565	3.17065	2.36689	2.48528	2.30073	2.47171	2.46897	1.98219		625	2.13409	1.70177	2.23397
790	2.00032	1.51155	1.96636		570	3.3144	2.39274	2.54323	2.39405	2.38378	2.49723	2.04298		630	2.10794	1.78018	2.35089
795	1.9775	1.48183	1.98451		575	3.28048	2.42787	2.5424	2.43636	2.36567	2.4848	2.00129		635	2.10344	1.74579	2.33906
800	1.98902	1.50184	2.02309		580	3.27284	2.46271	2.51977	2.40052	2.33905	2.53267	2.00494		640	2.18084	1.74917	2.23881
805	2.01402	1.49861	2.07305		585	3.26669	2.40956	2.51924	2.37634	2.35009	2.55109	2.03835		645	2.19149	1.72554	2.1949
810	1.98176	1.50661	2.08953		590	3.30354	2.45988	2.55019	2.38721	2.38115	2.51021	2.0373		650	2.19188	1.67311	2.18982
815	1.99672	1.50289	2.07444		595	3.42014	2.4601	2.56339	2.39149	2.41803	2.47152	2.07663		655	2.2022	1.69422	2.21438
820	1.96017	1.55731	2.04265		600	3.38471	2.53999	2.57233	2.41169	2.39951	2.53969	2.03004		660	2.18728	1.70599	2.20059
825	1.94614	1.57125	2.05555		605	3.43905	2.47108	2.53139	2.44985	2.39901	2.55356	2.00308		665	2.21497	1.76821	2.20209
830	1.92523	1.55524	2.05472		610	3.42719	2.52949	2.59986	2.37535	2.32828	2.45887	2.03775		670	2.19993	1.75786	2.2263
835	1.94367	1.59737	2.04128		615	3.44455	2.5323	2.63393	2.40732	2.37781	2.49471	2.08456		675	2.21415	1.75163	2.2996
840	1.98577	1.62186	1.97125		620	3.49257	2.56211	2.58784	2.45868	2.30784	2.48493	2.09107		680	2.1769	1.7181	2.40227
845	1.95749	1.5929	1.9893		625	3.53707	2.57788	2.63983	2.46643	2.31232	2.49975	2.13611		685	2.11029	1.69092	2.39576
850	1.9688	1.65246	2.00542		630	3.55248	2.51948	2.68629	2.54832	2.29815	2.47929	2.1212		690	2.19586	1.72187	2.40874
855	1.96827	1.6571	2.05786		635	3.61736	2.53459	2.7259	2.51602	2.3319	2.49888	2.1323		695	2.21393	1.71931	2.40058
860	1.9731	1.63604	2.09353		640	3.64334	2.55003	2.73407	2.53164	2.33537	2.43048	2.18068		700	2.23909	1.6908	2.34895
865	1.99807	1.63622	2.07878		645	3.58687	2.539	2.86342	2.54505	2.37565	2.41428	2.15374		705	2.29821	1.68323	2.35252
870	1.98997	1.61156	2.05068		650	3.61439	2.58157	2.82642	2.57826	2.4109	2.42035	2.18806		710	2.39314	1.69018	2.46994
875	1.96259	1.63534	2.05471		655	3.58321	2.58747	2.81963	2.48161	2.39532	2.46405	2.16641		715	2.39193	1.65066	2.58487
880	1.99526	1.57326	2.09224		660	3.66503	2.59027	2.87276	2.53449	2.4951	2.43726	2.19236		720	2.43469	1.69348	2.56654
885	1.98345	1.63923	2.07742		665	3.72037	2.64761	2.89575	2.62467	2.45949	2.46323	2.15529		725	2.46285	1.79593	2.55441
890	2.00287	1.67869	2.06381		670	3.73395	2.61381	2.83463	2.66217	2.48594	2.42455	2.20537		730	2.49308	1.83401	2.43311
895	2.0253	1.70311	2.01541		675	3.75769	2.58848	2.825	2.66594	2.5023	2.43805	2.22063		735	2.41951	1.90893	2.36011
900	2.01288	1.65179	2.0877		680	3.80063	2.57809	2.8827	2.71734	2.44875	2.42954	2.25228		740	2.40028	1.96886	2.5483
905	1.9695	1.64776	2.08877		685	3.75905	2.61504	2.86553	2.73994	2.4371	2.41069	2.20783		745	2.42252	1.93784	2.55363
910	1.96016	1.67199	2.04276		690	3.74519	2.5964	2.92519	2.71463	2.39797	2.41131	2.20367		750	2.40214	1.94508	2.588
915	1.98813	1.69886	2.10948		695	3.80448	2.62465	2.89628	2.77853	2.37917	2.40549	2.18523		755	2.37993	1.93207	2.5227
920	1.95169	1.67587	2.09256		700	3.75804	2.63179	2.87897	2.69386	2.42757	2.37028	2.26804		760	2.35796	1.96463	2.62676
925	1.94866	1.65594	2.09676		705	3.87941	2.56516	3.00047	2.74625	2.36895	2.34814	2.25061		765	2.35529	1.94747	2.68616
930	1.9649	1.67766	2.06544		710	3.85702	2.66895	2.96771	2.76752	2.39256	2.33885	2.29948		770	2.30655	1.98998	2.73291
935	2.01671	1.66911	2.09063		715	3.98985	2.66318	2.92289	2.89773	2.41447	2.40136	2.31296		775	2.23719	2.0216	2.71559
940	2.0429	1.64732	2.05325		720	3.83795	2.64609	2.94431	2.84278	2.42066	2.41495	2.33276		780	2.22654	1.99538	2.73088
945	2.04936	1.68776	1.99352		725	3.95918	2.6973	2.89653	2.89698	2.48118	2.41444	2.33599		785	2.24621	2.01494	2.63372
950	2.05093	1.70959	1.99093		730	3.85998	2.72562	3.00345	2.91978	2.46599	2.36416	2.29751		790	2.22968	2.03954	2.61638
955	2.04797	1.71646	1.9885		735	3.94889	2.75271	2.99752	2.91284	2.48296	2.4173	2.2906		795	2.27397	2.1063	2.66984
960	2.08315	1.69322	1.99903		740	3.99754	2.79022	2.94792	2.9939	2.554	2.44336	2.36855		800	2.2943	2.0524	2.66761
965	2.08797	1.70901	2.02391		745	3.87862	2.79849	2.9582	2.93475	2.61749	2.38969	2.33412		805	2.25574	2.12197	2.78849
970	2.10085	1.72285	2.01276		750	3.91075	2.78844	2.97029	2.94185	2.62542	2.4696	2.38549		810	2.28985	2.08546	2.80782
975	2.06878	1.72916	2.11557		755	3.86827	2.75273	2.94768	3.03614	2.60273	2.47743	2.34705		815	2.30846	2.11958	2.7373
980	2.09646	1.73829	2.16022		760	4.00047	2.82037	2.87443	3.15209	2.58801	2.5128	2.38194		820	2.30627	2.13691	2.76978
985	2.04321	1.7547	2.14396		765	4.02171	2.89505	2.87421	3.23095	2.65282	2.4904	2.39071		825	2.29072	2.0842	2.6623
990	2.07131	1.75531	2.20882		770	4.03224	2.9236	2.88081	3.08662	2.62549	2.50247	2.3648		830	2.29052	2.14561	2.71256
995	2.07583	1.78167	2.20229		775	4.16742	2.90327	2.91461	3.18624	2.66215	2.53353	2.39579		835	2.23295	2.1088	2.61093
1000	2.07393	1.78745	2.25974		780	4.1301	2.88896	2.90734	3.18604	2.66991	2.52186	2.37133		840	2.2849	2.06824	2.73915
1005	2.08668	1.77926	2.31856		785	4.11308	2.96784	2.90257	3.20596	2.66943	2.48455	2.36321		845	2.27764	2.08563	2.64512
1010	2.0689	1.75079	2.38559		790	4.13774	3.00953	2.84476	3.23282	2.6921	2.48734	2.43158		850	2.30411	2.10254	2.79441
1015	2.05063	1.75844	2.32364		795	4.10483	2.91502	2.85989	3.1719	2.65923	2.42691	2.42481		855
1020	2.05341	1.8145	2.31065		800	4.14026	2.98688	2.85302	3.20593	2.64517	2.42542	2.39254		860
1025	2.02639	1.77017	2.3382		805	4.13583	2.96781	2.86527	3.32221	2.66862	2.4528	2.42003		865
1030	2.04542	1.7575	2.30843		810	4.16487	3.03284	2.85651	3.35525	2.69684	2.49173	2.42526		870
1035	2.02471	1.73299	2.28171		815	4.15435	2.95773	2.86294	3.31036	2.68585	2.48928	2.37308		875
1040	1.99119	1.77778	2.26364		820	4.10982	2.96742	2.82391	3.2427	2.68898	2.5525	2.40978		880
1045	2.01133	1.72159	2.25529		825	4.19571	2.92599	2.78833	3.22735	2.72412	2.55304	2.45441		885
1050	1.98062	1.71729	2.2475		830	4.28165	2.98154	2.81308	3.25589	2.70756	2.53718	2.43051		890
1055	1.95497	1.73372	2.26493		835	4.36402	3.06557	2.8362	3.33081	2.69128	2.5771	2.49732		895
1060	1.95911	1.70165	2.27561		840	4.21425	3.12216	2.83995	3.38449	2.59598	2.54142	2.43462		900
1065	1.99234	1.7543	2.31335		845	4.10066	3.06148	2.8274	3.19799	2.54353	2.51409	2.47972		905
1070	2.01888	1.76873	2.32568		850	4.20727	3.1123	2.87024	3.20677	2.57753	2.49142	2.48038		910
1075	2.03106	1.77574	2.29713		855	4.11964	3.09836	2.79909	3.19597	2.59566	2.4953	2.45091		915
1080	2.04491	1.76868	2.22066		860	4.16872	3.08487	2.8526	3.24575	2.58773	2.49006	2.45643		920
1085	1.98294	1.71625	2.27539		865	4.16183	3.06009	2.80921	3.19412	2.69094	2.48621	2.43275		925
1090	1.99088	1.7167	2.34359		870	4.18771	3.02755	2.82381	3.307	2.65252	2.51976	2.44413		930
1095	2.00696	1.76776	2.28927		875	4.28131	3.09083	2.76888	3.36221	2.67111	2.59047	2.49553		935
1100	2.02338	1.73744	2.28362		880	4.23992	3.0972	2.8209	3.39178	2.6439	2.58748	2.46543		940
1105	2.03557	1.72564	2.24916		885	4.18458	3.12005	2.84328	3.41626	2.67885	2.62286	2.44304		945
1110	2.07274	1.77363	2.30339		890	4.22826	3.14978	2.89129	3.41833	2.67875	2.65376	2.43408		950
1115	2.03944	1.74149	2.32164		895	4.16466	3.15732	2.82152	3.48788	2.63571	2.66119	2.46763		955
1120	2.02143	1.74127	2.28787		900	4.2888	3.22632	2.84167	3.48283	2.62311	2.59762	2.4796		960
1125	2.03556	1.78509	2.31104		905	4.35244	3.26724	2.84148	3.67893	2.69904	2.61333	2.48367		965
1130	2.05155	1.75878	2.25908		910	4.45787	3.31027	2.86191	3.62916	2.69519	2.66016	2.47236		970
1135	2.01527	1.76508	2.23656		915	4.4139	3.36132	2.83435	3.56731	2.62824	2.67846	2.48252		975
1140	2.02861	1.7906	2.25508		920	4.39821	3.33585	2.81224	3.57679	2.68061	2.74261	2.44338		980
1145	2.02124	1.81386	2.30454		925	4.41419	3.37772	2.88527	3.67479	2.68791	2.75687	2.49393		985
1150	2.04169	1.841	2.33253		930	4.56017	3.40661	2.90088	3.77997	2.63787	2.81395	2.50195		990
1155	2.04349	1.82481	2.37016		935	4.54532	3.33338	2.8514	3.62668	2.68272	2.80988	2.50576		995
1160	2.05905	1.78777	2.3839		940	4.56716	3.48779	2.90081	3.7362	2.72675	2.7384	2.55211		1000
1165	2.03456	1.75621	2.35381		945	4.48929	3.48913	2.88047	3.73434	2.69071	2.85105	2.47862		1005
1170	2.05673	1.72043	2.41097		950	4.60057	3.46354	2.85853	3.73961	2.77648	2.81587	2.51896		1010
1175	2.04721	1.73539	2.41026		955	4.57636	3.5484	2.86435	3.70226	2.8053	2.79534	2.54411		1015
1180	2.06196	1.72929	2.41777		960	4.54403	3.5962	2.82585	3.74098	2.86185	2.82726	2.53619		1020
1185	2.07594	1.77678	2.42437		965	4.47284	3.63305	2.86507	3.76177	2.92697	2.88867	2.5015		1025
1190	2.06209	1.79541	2.4954		970	4.43073	3.54005	2.85338	3.80274	2.91022	2.84557	2.44897		1030
1195	2.11095	1.83879	2.39328		975	4.43988	3.54753	2.87703	3.86202	2.91772	2.82245	2.46906		1035
1200	2.09911	1.84179	2.40565		980	4.55903	3.6708	2.91583	3.92614	2.9844	2.93136	2.56296		1040
1205	2.13444	1.85443	2.40375		985	4.58008	3.64167	2.86788	3.79189	2.95777	2.98674	2.56336		1045
1210	2.15635	1.89725	2.35614		990	4.5959	3.68419	2.86981	3.92877	2.99773	2.98258	2.5998		1050
1215	2.14665	1.89623	2.3156		995	4.56502	3.6249	2.84308	3.82306	2.99308	2.85919	2.5798		1055
1220	2.1543	1.88901	2.25755		1000	4.77715	3.64411	2.90337	4.07795	3.03337	2.9333	2.61406		1060
1225	2.1447	1.85544	2.30661		1005	4.59225	3.65317	2.88708	3.97207	3.03873	2.93173	2.54061		1065
1230	2.15844	1.85256	2.34877		1010	4.66522	3.66704	2.83477	3.98695	3.06923	2.97179	2.57415		1070
1235	2.09412	1.91208	2.25655		1015	4.91639	3.77481	2.92251	4.13837	3.03359	3.03621	2.64656		1075
1240	2.11658	1.93269	2.32903		1020	4.76628	3.76881	2.94629	4.11559	3.03716	3.05291	2.59141		1080
1245	2.14084	1.90831	2.28512		1025	4.77377	3.77186	2.92348	4.26344	2.97912	3.0335	2.66701		1085
1250	2.13554	1.88228	2.30388		1030	4.80334	3.77836	2.9813	4.14091	2.94896	2.95722	2.62288		1090
1255	2.13897	1.91289	2.30747		1035	4.72461	3.77923	2.9377	4.03945	2.98675	2.89314	2.63861		1095
1260	2.15196	1.88691	2.32055		1040	4.80349	3.77362	2.96912	4.12237	2.97067	2.95562	2.66928		1100
1265	2.18009	1.91193	2.31778		1045	4.87497	3.7628	3.07053	4.06387	3.02974	3.08083	2.71625		1105
1270	2.20155	1.94403	2.37169		1050	4.89558	3.88509	3.08968	4.11278	3.04115	3.08049	2.65044		1110
1275	2.18198	1.96852	2.3556		1055	4.84763	3.87706	3.05844	3.96889	3.07405	3.01045	2.6702		1115
1280	2.22024	1.98244	2.39026		1060	4.91544	3.94618	3.10822	3.94156	3.11061	3.03063	2.68306		1120
1285	2.21134	1.98456	2.38781		1065	4.96595	3.92965	3.09306	4.04114	3.10525	3.07333	2.74783		1125
1290	2.21552	1.97745	2.37075		1070	4.841	3.90693	3.04443	3.90952	3.14813	3.03541	2.68284		1130
1295	2.20836	1.95876	2.42359		1075	4.91265	3.95029	3.03803	3.94774	3.17432	3.03491	2.6691		1135
1300	2.2281	1.98488	2.36162		1080	5.03546	4.02641	3.13507	4.00682	3.18632	3.08361	2.68153		1140
1305	2.24207	2.00392	2.39365		1085	4.98661	3.91351	3.09423	3.97241	3.22804	3.02785	2.655		1145
1310	2.25217	1.93793	2.3777		1090	5.00767	3.94005	3.06203	3.96206	3.14241	3.03751	2.63078		1150
1315	2.2876	1.97338	2.35146		1095	4.99113	3.98652	3.03256	3.97222	3.14773	3.00784	2.69579		1155
1320	2.24933	1.9791	2.36968		1100	5.13081	4.11688	3.08169	3.95809	3.15042	3.07655	2.73078		1160
1325	2.25049	1.98372	2.35943		1105	5.0009	4.03146	3.08365	4.04516	3.12939	3.01146	2.76002		1165
1330	2.25925	1.9556	2.35575		1110	5.13251	4.04232	3.06669	3.9866	3.18382	3.02256	2.70097		1170
1335	2.23553	2.01178	2.40284		1115	5.13508	4.13616	3.07234	4.02796	3.07666	3.09707	2.70918		1175

## Sheet: 220727_DXA4-EGFP
GOLGI	CELL1	CELL2	CELL3		ER		CELL1	CELL2	CELL3			GOLGI:ER					GOLGI:ER - BACKGROUND SUBTRACT
1	154.541	142.99	154.11			1	136.148	142.003	138.587				1.1351	1.00695	1.11201			1.5905	1.02667	1.46217		back	105
2	154.318	143.112	154.778			2	135.979	141.331	138.135				1.13487	1.0126	1.12048			1.59198	1.04902	1.50228
3	153.96	142.922	154.594			3	136.37	140.938	138.417				1.12899	1.01408	1.11687			1.56073	1.05521	1.48409
4	153.793	142.751	154.759			4	136.137	140.931	137.719				1.12969	1.01291	1.12373			1.56704	1.05065	1.5208
5	154.324	143.23	155.162			5	136.216	140.595	136.9				1.13294	1.01874	1.1334			1.58009	1.07403	1.57248
6	154.146	143.818	154.833			6	136.177	140.338	136.903				1.13195	1.0248	1.13097			1.57635	1.09848	1.56202
7	154.627	144.706	153.237			7	136.02	140.057	136.598				1.1368	1.03319	1.12181			1.59984	1.13261	1.52658
8	154.545	144.973	153.782			8	135.926	140.547	136.63				1.13698	1.03149	1.12554			1.60205	1.12451	1.54227
9	154.118	144.329	154.001			9	135.66	141.086	136.143				1.13606	1.02299	1.13117			1.60202	1.08987	1.57342
10	154.033	145.053	153.172			10	136.014	140.921	137.066				1.13248	1.02932	1.11751			1.581	1.11503	1.50228
11	153.621	145.733	153.416			11	136.044	140.172	137.178				1.1292	1.03967	1.11837			1.5662	1.15811	1.50463
12	154.372	145.401	153.139			12	135.055	139.999	136.81				1.14303	1.03859	1.11936			1.64272	1.15435	1.51333
13	154.179	145.308	153.416			13	134.882	139.918	136.19				1.14307	1.03852	1.12649			1.64577	1.15436	1.55229
14	154.248	145.13	153.048			14	134.079	139.57	136.805				1.15043	1.03984	1.11873			1.69359	1.16083	1.51071
15	153.939	144.632	153.038			15	133.625	139.932	135.37				1.15202	1.03359	1.13052			1.70966	1.13455	1.58176
16	154.26	144.706	152.83			16	134.022	139.742	135.227				1.15101	1.03552	1.13017			1.69733	1.14288	1.58236
17	153.804	143.917	153.34			17	134.139	139.639	135.151				1.1466	1.03064	1.13458			1.67487	1.1235	1.60326
18	153.792	144.032	153.198			18	133.877	138.753	135.363				1.14876	1.03805	1.13176			1.68965	1.1564	1.58739
19	154.146	143.674	153.169			19	134.462	139.195	135.455				1.14639	1.03218	1.13077			1.66811	1.13098	1.58165
20	153.829	143.482	152.987			20	134.497	139.4	135.779				1.14374	1.02928	1.12674			1.65539	1.11866	1.55908
21	153.689	143.732	154.047			21	134.392	138.573	135.769				1.14359	1.03723	1.13463			1.65654	1.15367	1.59404
22	153.674	143.528	153.962			22	134.587	138.576	135.94				1.14182	1.03573	1.13257			1.64511	1.14749	1.58248
23	154.033	142.642	153.983			23	134.692	138.03	135.44				1.14359	1.03341	1.13691			1.65139	1.13963	1.60917
24	153.317	141.995	153.446			24	134.9	137.381	135.791				1.13652	1.03359	1.13002			1.61595	1.14249	1.57338
25	153.206	141.661	153.36			25	134.666	137.506	135.767				1.13767	1.03022	1.12958			1.62496	1.12782	1.57181
26	153.259	141.859	154.491			26	134.364	136.976	134.652				1.14063	1.03565	1.14734			1.64348	1.15271	1.66906
27	153.512	141.279	154.395			27	134.413	137.063	134.704				1.14209	1.03076	1.14618			1.64934	1.13149	1.66291
28	153.096	140.739	154.037			28	134.597	137.146	135.316				1.13744	1.0262	1.13835			1.62503	1.11177	1.61753
29	152.987	140.323	153.921			29	134.961	137.561	134.297				1.13356	1.02008	1.14612			1.60165	1.08483	1.66983
30	153.45	140.904	153.19			30	134.649	137.371	135.462				1.13963	1.02572	1.13087			1.63412	1.10914	1.58197
31	152.818	140.758	152.506			31	134.467	136.838	134.518				1.13647	1.02865	1.13372			1.62276	1.12312	1.60939
32	152.752	140.674	152.102			32	134.283	136.766	134.804				1.13754	1.02857	1.12832			1.63071	1.12302	1.58039
33	152.487	140.814	152.591			33	134.642	136.228	134.869				1.13254	1.03366	1.1314			1.60202	1.14686	1.59332
34	151.896	141.642	153.267			34	134.574	137.236	135.142				1.12872	1.03211	1.13412			1.58572	1.13668	1.60132
35	152.044	141.924	152.362			35	134.305	136.573	134.638				1.13208	1.03918	1.13164			1.60532	1.16948	1.59802
36	151.745	142.578	151.817			36	134.508	135.426	133.153				1.12815	1.05281	1.14017			1.58415	1.23506	1.66295
37	151.654	143.059	151.428			37	134.513	134.434	134.336				1.12743	1.06416	1.12723			1.58079	1.29303	1.58263
38	151.51	143.214	152.751			38	134.305	134.591	134.179				1.1281	1.06407	1.13841			1.5871	1.29141	1.63649
39	151.606	143.316	152.538			39	134.128	134.115	134.879				1.13031	1.06861	1.13092			1.60004	1.31602	1.59102
40	152.173	142.985	152.135			40	134.35	134.929	135.219				1.13266	1.05971	1.1251			1.60726	1.26917	1.55978
41	152.14	142.927	153.087			41	134.71	135.014	134.35				1.12939	1.05861	1.13946			1.58667	1.26364	1.6384
42	151.9	142.246	152.863			42	134.572	134.188	134.281				1.12876	1.06005	1.13838			1.58596	1.27607	1.63461
43	152.254	142.497	153.24			43	134.189	133.934	133.765				1.13462	1.06393	1.14559			1.6189	1.29595	1.67704
44	151.296	142.372	153.602			44	134.629	133.457	133.393				1.1238	1.0668	1.1515			1.56252	1.31328	1.71176
45	154.873	142.8	153.385			45	135.039	133.585	133.01				1.14688	1.06898	1.15318			1.66027	1.32237	1.72742
46	154.316	143.166	153.871			46	135.45	133.576	132.982				1.13928	1.07179	1.15708			1.61957	1.3356	1.74652
47	154.543	142.552	154.057			47	135.394	133.117	132.753				1.14143	1.07088	1.16048			1.63003	1.33556	1.76763
48	154.278	142.628	155.062			48	135.748	132.806	132.599				1.1365	1.07396	1.16941			1.60264	1.35323	1.81391
49	153.772	141.981	154.682			49	136.522	133.401	132.845				1.12635	1.06432	1.16438			1.54724	1.3021	1.78423
50	154.17	142.667	153.594			50	136.477	132.885	133.347				1.12964	1.07361	1.15184			1.56209	1.3508	1.71426
51	154.014	143.342	153.372			51	136.003	131.693	133.779				1.13243	1.08846	1.14646			1.58094	1.43641	1.68081
52	154.225	143.334	152.687			52	136.416	131.921	133.769				1.13055	1.08651	1.14142			1.56688	1.42394	1.65758
53	153.802	143.054	152.647			53	136.41	131.836	134.357				1.1275	1.08509	1.13613			1.55371	1.41802	1.62302
54	154.086	142.881	152.289			54	136.359	131.302	135.793				1.13	1.08819	1.12148			1.56529	1.44023	1.53571
55	154.484	143.172	152.263			55	136.407	131.237	135.859				1.13252	1.09094	1.12074			1.57557	1.45489	1.53158
56	154.039	142.98	151.341			56	136.525	131.499	135.752				1.12828	1.08731	1.11483			1.55556	1.43326	1.50693
57	154.195	143.641	151.113			57	136.29	132.846	135.288				1.13137	1.08126	1.11697			1.57223	1.38767	1.52248
58	154.129	144.329	152.196			58	135.849	132.966	133.61				1.13456	1.08546	1.13911			1.59256	1.40631	1.64963
59	154.51	144.561	152.704			59	135.37	132.495	132.217				1.14139	1.09107	1.15495			1.63023	1.43884	1.75273
60	154.597	144.46	153.097			60	135.122	132.106	132.931				1.14413	1.09352	1.1517			1.64654	1.45577	1.72199
61	154.603	144.931	153.112			61	134.705	132.357	132.763				1.14772	1.095	1.15327			1.66985	1.45963	1.73295
62	154.376	145.127	152.556			62	135.156	132.297	132.503				1.14221	1.09698	1.15134			1.63735	1.47002	1.72912
63	154.718	145.258	152.712			63	134.773	131.93	133.136				1.14799	1.10102	1.14704			1.6699	1.49491	1.69576
64	154.728	145.041	153.118			64	134.417	131.354	132.807				1.1511	1.1042	1.15294			1.69045	1.51935	1.73043
65	154.981	144.958	152.966			65	134.194	131.85	132.921				1.1549	1.09942	1.1508			1.71203	1.48819	1.71792
66	154.755	144.982	154.467			66	134.158	131.528	132.367				1.15353	1.10229	1.16696			1.70639	1.50716	1.80754
67	154.75	145.474	154.272			67	134.473	131.482	132.333				1.15079	1.10642	1.16579			1.68799	1.52836	1.80266
68	154.901	144.888	154.574			68	134.341	131.446	131.874				1.15304	1.10226	1.17213			1.70073	1.50828	1.84468
69	154.937	145.564	154.413			69	134.646	131.891	132.254				1.1507	1.10367	1.16755			1.68444	1.50846	1.81305
70	154.811	145.682	154.698			70	134.297	131.419	130.942				1.15275	1.10853	1.18142			1.70021	1.53988	1.91574
71	154.69	146.131	155.003			71	133.801	131.836	131.091				1.15612	1.10843	1.18241			1.72529	1.53268	1.91648
72	154.685	146.533	154.462			72	133.281	132.368	131.584				1.16059	1.10701	1.17387			1.75683	1.51758	1.86059
73	154.54	146.63	154.113			73	132.943	131.965	131.649				1.16245	1.11113	1.17064			1.77289	1.54385	1.84296
74	154.807	146.66	153.769			74	132.904	131.944	131.793				1.1648	1.11153	1.16675			1.78494	1.54617	1.82021
75	155.183	146.393	153.41			75	133.13	131.821	132.67				1.16565	1.11054	1.15633			1.78397	1.54331	1.74955
76	155.285	146.245	153.543			76	132.776	131.758	132.934				1.16953	1.10995	1.15503			1.81038	1.54141	1.73777
77	155.394	145.306	153.404			77	131.789	131.555	133.411				1.17911	1.10453	1.14986			1.88115	1.51783	1.70371
78	155.403	145.203	152.658			78	131.296	131.606	132.83				1.18361	1.10332	1.14927			1.91676	1.51105	1.71247
79	154.432	145.282	153.269			79	131.317	132.516	132.476				1.17602	1.09634	1.15696			1.87833	1.46395	1.75677
80	155.759	145.066	153.216			80	130.529	132.149	131.421				1.19329	1.09775	1.16584			1.98829	1.47578	1.82491
81	155.711	145.668	153.891			81	130.176	132.209	130.385				1.19616	1.1018	1.18028			2.01426	1.49465	1.92598
82	155.15	144.977	154.175			82	130.316	131.849	130.598				1.19057	1.09957	1.18053			1.98096	1.48896	1.92105
83	155.271	145.346	154.006			83	129.956	132.838	131.154				1.1948	1.09416	1.17424			2.01439	1.44931	1.87375
84	155.274	144.533	153.255			84	130.021	132.473	131.236				1.19422	1.09104	1.16778			2.00927	1.43898	1.83927
85	155.105	144.531	153.164			85	129.95	132.726	131.691				1.19357	1.08894	1.16306			2.00822	1.42577	1.8045
86	155.573	144.89	153.365			86	130.076	132.164	131.829				1.19602	1.09629	1.16336			2.01679	1.46849	1.80271
87	155.152	144.612	153.44			87	130.321	132.11	131.289				1.19054	1.09463	1.16872			1.98065	1.46116	1.8426
88	154.757	143.958	154.275			88	130.56	131.871	131.146				1.18533	1.09166	1.17636			1.94667	1.44982	1.88461
89	154.93	144.408	154.363			89	130.276	131.773	131.016				1.18924	1.09588	1.1782			1.97539	1.47193	1.89741
90	155.48	144.201	154.613			90	130.189	131.821	130.563				1.19426	1.09392	1.1842			2.00405	1.46158	1.94081
91	155.088	144.187	154.444			91	130.04	130.925	130.145				1.19262	1.10129	1.18671			2.00032	1.51155	1.96636
92	154.829	143.609	154.45			92	130.198	131.055	129.918				1.18918	1.09579	1.18883			1.9775	1.48183	1.98451
93	154.62	143.68	154.758			93	129.947	130.755	129.595				1.18987	1.09885	1.19417			1.98902	1.50184	2.02309
94	154.974	143.279	154.722			94	129.813	130.543	128.985				1.19382	1.09756	1.19953			2.01402	1.49861	2.07305
95	154.76	143.42	154.453			95	130.109	130.501	128.667				1.18946	1.099	1.20041			1.98176	1.50661	2.08953
96	154.88	143.277	154.216			96	129.981	130.469	128.725				1.19156	1.09817	1.19803			1.99672	1.50289	2.07444
97	154.512	143.629	153.799			97	130.259	129.805	128.89				1.18619	1.1065	1.19326			1.96017	1.55731	2.04265
98	154.358	143.703	154.064			98	130.362	129.632	128.869				1.18407	1.10855	1.19551			1.94614	1.57125	2.05555
99	154.28	143.78	153.436			99	130.597	129.935	128.573				1.18134	1.10655	1.19338			1.92523	1.55524	2.05472
100	154.445	143.84	153.407			100	130.439	129.315	128.714				1.18404	1.11232	1.19184			1.94367	1.59737	2.04128
101	154.537	143.691	152.59			101	129.946	128.856	129.142				1.18924	1.11513	1.18157			1.98577	1.62186	1.97125
102	154.591	143.33	153.155			102	130.334	129.063	129.207				1.18611	1.11054	1.18535			1.95749	1.5929	1.9893
103	154.537	143.813	153.07			103	130.161	128.488	128.97				1.18728	1.11927	1.18687			1.9688	1.65246	2.00542
104	154.065	143.733	152.911			104	129.928	128.374	128.282				1.18577	1.11964	1.19199			1.96827	1.6571	2.05786
105	154.653	143.681	152.745			105	130.165	128.643	127.806				1.18813	1.1169	1.19513			1.9731	1.63604	2.09353
106	154.696	143.785	152.997			106	129.872	128.704	128.089				1.19114	1.11718	1.19446			1.99807	1.63622	2.07878
107	154.421	143.518	152.582			107	129.835	128.901	128.203				1.18936	1.1134	1.19016			1.98997	1.61156	2.05068
108	153.786	143.854	151.835			108	129.858	128.759	127.794				1.18426	1.11723	1.18812			1.96259	1.63534	2.05471
109	154.221	142.895	152.542			109	129.669	129.087	127.723				1.18934	1.10697	1.19432			1.99526	1.57326	2.09224
110	153.771	143.689	152.039			110	129.589	128.602	127.643				1.18661	1.11732	1.19113			1.98345	1.63923	2.07742
111	153.87	143.808	151.77			111	129.4	128.118	127.662				1.1891	1.12247	1.18884			2.00287	1.67869	2.06381
112	154.711	143.785	151.828			112	129.545	127.773	128.235				1.19426	1.12532	1.18398			2.0253	1.70311	2.01541
113	154.525	142.968	152.489			113	129.604	127.986	127.747				1.19229	1.11706	1.19368			2.01288	1.65179	2.0877
114	154.596	142.671	152.482			114	130.182	127.862	127.732				1.18754	1.11582	1.19377			1.9695	1.64776	2.08877
115	154.394	142.827	151.581			115	130.199	127.624	127.803				1.18583	1.11912	1.18605			1.96016	1.67199	2.04276
116	154.262	142.944	151.727			116	129.778	127.335	127.151				1.18866	1.12258	1.19328			1.98813	1.69886	2.10948
117	153.878	142.801	151.616			117	130.044	127.556	127.277				1.18328	1.11952	1.19123			1.95169	1.67587	2.09256
118	154.003	142.396	151.592			118	130.147	127.583	127.221				1.1833	1.1161	1.19156			1.94866	1.65594	2.09676
119	154.032	142.4	151.177			119	129.954	127.293	127.357				1.18528	1.11868	1.18703			1.9649	1.67766	2.06544
120	154.109	142.116	151.276			120	129.351	127.237	127.135				1.1914	1.11694	1.18988			2.01671	1.66911	2.09063
121	153.529	141.732	150.539			121	128.755	127.298	127.179				1.19241	1.11339	1.18368			2.0429	1.64732	2.05325
122	153.783	141.945	150.249			122	128.804	126.89	127.698				1.19393	1.11865	1.1766			2.04936	1.68776	1.99352
123	153.32	142.481	150.425			123	128.56	126.924	127.816				1.19259	1.12257	1.17689			2.05093	1.70959	1.99093
124	153.457	142.115	150.284			124	128.661	126.623	127.773				1.19272	1.12235	1.17618			2.04797	1.71646	1.9885
125	153.275	141.543	150.26			125	128.174	126.582	127.641				1.19584	1.11819	1.17721			2.08315	1.69322	1.99903
126	153.322	141.537	150.372			126	128.143	126.379	127.418				1.19649	1.11994	1.18015			2.08797	1.70901	2.02391
127	153.807	141.719	150.126			127	128.232	126.313	127.42				1.19944	1.12197	1.1782			2.10085	1.72285	2.01276
128	153.002	141.902	150.508			128	128.203	126.341	126.511				1.19344	1.12317	1.18968			2.06878	1.72916	2.11557
129	152.923	142.076	151.179			129	127.859	126.329	126.377				1.19603	1.12465	1.19625			2.09646	1.73829	2.16022
130	152.384	142.054	150.096			130	128.191	126.117	126.034				1.18873	1.12637	1.19092			2.04321	1.7547	2.14396
131	152.547	141.965	150.928			131	127.955	126.059	125.793				1.19219	1.12618	1.19981			2.07131	1.75531	2.20882
132	152.277	141.738	150.627			132	127.775	125.62	125.718				1.19176	1.12831	1.19813			2.07583	1.78167	2.20229
133	151.96	141.666	150.597			133	127.643	125.513	125.178				1.19051	1.1287	1.20306			2.07393	1.78745	2.25974
134	152.209	141.699	150.664			134	127.624	125.626	124.695				1.19264	1.12794	1.20826			2.08668	1.77926	2.31856
135	151.575	141.103	150.696			135	127.512	125.621	124.155				1.18871	1.12324	1.21377			2.0689	1.75079	2.38559
136	151.58	141.63	150.369			136	127.715	125.831	124.525				1.18686	1.12556	1.20754			2.05063	1.75844	2.32364
137	151.216	141.731	149.785			137	127.507	125.243	124.382				1.18594	1.13165	1.20423			2.05341	1.8145	2.31065
138	151.218	141.407	149.966			138	127.808	125.567	124.231				1.18317	1.12615	1.20715			2.02639	1.77017	2.3382
139	151.476	141.317	149.982			139	127.722	125.664	124.486				1.18598	1.12456	1.20481			2.04542	1.7575	2.30843
140	151.127	141.034	149.085			140	127.782	125.793	124.321				1.18269	1.12116	1.19919			2.02471	1.73299	2.28171
141	150.891	141.329	148.815			141	128.047	125.435	124.356				1.1784	1.12671	1.19669			1.99119	1.77778	2.26364
142	150.786	140.673	148.773			142	127.764	125.721	124.409				1.18019	1.11893	1.19584			2.01133	1.72159	2.25529
143	150.78	140.656	148.678			143	128.114	125.763	124.434				1.17692	1.11842	1.19483			1.98062	1.71729	2.2475
144	150.33	140.524	148.815			144	128.187	125.49	124.345				1.17274	1.1198	1.19679			1.95497	1.73372	2.26493
145	150.328	140.367	148.901			145	128.137	125.784	124.292				1.17318	1.11594	1.19799			1.95911	1.70165	2.27561
146	150.78	140.721	149.731			146	127.978	125.362	124.336				1.17817	1.12252	1.20424			1.99234	1.7543	2.31335
147	150.659	140.7	148.946			147	127.616	125.184	123.896				1.18057	1.12395	1.20219			2.01888	1.76873	2.32568
148	150.898	140.902	148.712			148	127.598	125.218	124.029				1.1826	1.12525	1.19901			2.03106	1.77574	2.29713
149	150.628	140.814	147.983			149	127.313	125.249	124.356				1.18313	1.12427	1.18999			2.04491	1.76868	2.22066
150	149.749	140.758	148.287			150	127.567	125.835	124.024				1.17389	1.11859	1.19563			1.98294	1.71625	2.27539
151	149.982	140.479	148.708			151	127.594	125.667	123.65				1.17546	1.11787	1.20265			1.99088	1.7167	2.34359
152	150.01	140.638	148.361			152	127.427	125.16	123.941				1.17722	1.12367	1.19703			2.00696	1.76776	2.28927
153	150.095	139.728	147.875			153	127.287	124.988	123.775				1.17919	1.11793	1.19471			2.02338	1.73744	2.28362
154	149.921	139.732	147.923			154	127.068	125.127	124.084				1.17985	1.11672	1.19212			2.03557	1.72564	2.24916
155	149.966	139.788	147.926			155	126.694	124.614	123.636				1.18369	1.12177	1.19646			2.07274	1.77363	2.30339
156	149.525	139.518	148.496			156	126.832	124.821	123.735				1.17892	1.11774	1.20011			2.03944	1.74149	2.32164
157	149.055	139.491	147.774			157	126.794	124.808	123.696				1.17557	1.11764	1.19465			2.02143	1.74127	2.28787
158	149.074	139.122	147.701			158	126.652	124.115	123.477				1.17704	1.12091	1.19618			2.03556	1.78509	2.31104
159	149.377	139.159	147.525			159	126.631	124.422	123.824				1.17962	1.11844	1.19141			2.05155	1.75878	2.25908
160	148.937	138.992	147.28			160	126.802	124.258	123.904				1.17456	1.11858	1.18866			2.01527	1.76508	2.23656
161	148.459	139.007	147.391			161	126.423	123.992	123.798				1.1743	1.1211	1.19058			2.02861	1.7906	2.25508
162	148.481	138.56	147.816			162	126.512	123.502	123.579				1.17365	1.12193	1.19613			2.02124	1.81386	2.30454
163	148.925	138.6	147.718			163	126.514	123.251	123.314				1.17714	1.12453	1.1979			2.04169	1.841	2.33253
164	149.262	138.759	147.843			164	126.66	123.5	123.076				1.17845	1.12355	1.20123			2.04349	1.82481	2.37016
165	149.109	138.485	147.567			165	126.422	123.73	122.856				1.17945	1.11925	1.20114			2.05905	1.78777	2.3839
166	148.684	138.635	147.531			166	126.471	124.152	123.069				1.17564	1.11666	1.19877			2.03456	1.75621	2.35381
167	148.798	138.194	147.802			167	126.295	124.294	122.753				1.17818	1.11183	1.20406			2.05673	1.72043	2.41097
168	148.663	138.651	148.052			168	126.328	124.391	122.862				1.1768	1.11464	1.20503			2.04721	1.73539	2.41026
169	148.794	138.083	147.838			169	126.239	124.131	122.718				1.17867	1.1124	1.2047			2.06196	1.72929	2.41777
170	148.74	138.407	147.732			170	126.07	123.802	122.626				1.17982	1.11797	1.20474			2.07594	1.77678	2.42437
171	148.506	138.278	148.153			171	126.098	123.535	122.293				1.1777	1.11934	1.21146			2.06209	1.79541	2.4954
172	148.971	138.466	147.677			172	125.83	123.2	122.832				1.18391	1.12391	1.20227			2.11095	1.83879	2.39328
173	148.905	138.493	148.179			173	125.916	123.185	122.949				1.18257	1.12427	1.20521			2.09911	1.84179	2.40565
174	149.358	138.287	148.241			174	125.782	122.95	122.989				1.18744	1.12474	1.20532			2.13444	1.85443	2.40375
175	149.589	138.589	147.877			175	125.678	122.704	123.198				1.19026	1.12946	1.20032			2.15635	1.89725	2.35614
176	149.455	138.823	147.915			176	125.709	122.837	123.533				1.1889	1.13014	1.19737			2.14665	1.89623	2.3156
177	149.301	138.53	147.548			177	125.564	122.75	123.847				1.18904	1.12855	1.19137			2.1543	1.88901	2.25755
178	149.361	138.654	147.723			178	125.684	123.138	123.522				1.18839	1.126	1.19592			2.1447	1.85544	2.30661
179	149.056	138.461	147.555			179	125.411	123.062	123.118				1.18854	1.12513	1.19848			2.15844	1.85256	2.34877
180	148.7	138.84	147.123			180	125.868	122.698	123.667				1.1814	1.13156	1.18967			2.09412	1.91208	2.25655
181	148.663	138.451	147.046			181	125.629	122.308	123.053				1.18335	1.13199	1.19498			2.11658	1.93269	2.32903
182	149.189	138.321	146.804			182	125.641	122.461	123.294				1.18742	1.12951	1.19068			2.14084	1.90831	2.28512
183	148.817	138.482	146.827			183	125.518	122.788	123.155				1.18562	1.12781	1.19221			2.13554	1.88228	2.30388
184	148.575	138.424	146.839			184	125.372	122.473	123.132				1.18507	1.13024	1.19253			2.13897	1.91289	2.30747
185	148.42	138.187	146.756			185	125.177	122.588	122.994				1.18568	1.12725	1.1932			2.15196	1.88691	2.32055
186	148.604	138.367	146.734			186	125.001	122.452	123.006				1.18882	1.12997	1.1929			2.18009	1.91193	2.31778
187	148.637	138.484	146.948			187	124.821	122.224	122.687				1.1908	1.13303	1.19775			2.20155	1.94403	2.37169
188	148.537	138.581	146.859			188	124.953	122.059	122.77				1.18874	1.13536	1.19621			2.18198	1.96852	2.3556
189	148.721	138.416	146.679			189	124.692	121.856	122.437				1.19271	1.1359	1.198			2.22024	1.98244	2.39026
190	148.705	138.414	146.462			190	124.764	121.837	122.364				1.19189	1.13606	1.19694			2.21134	1.98456	2.38781
191	148.473	138.32	146.372			191	124.622	121.85	122.451				1.19139	1.13517	1.19535			2.21552	1.97745	2.37075
192	148.286	137.68	146.315			192	124.601	121.684	122.047				1.19009	1.13146	1.19884			2.20836	1.95876	2.42359
193	148.194	138.215	146.274			193	124.386	121.734	122.477				1.1914	1.13539	1.1943			2.2281	1.98488	2.36162
194	148.328	137.734	146.573			194	124.325	121.335	122.368				1.19307	1.13515	1.1978			2.24207	2.00392	2.39365
195	148.334	137.41	146.127			195	124.241	121.724	122.297				1.19392	1.12887	1.19485			2.25217	1.93793	2.3777
196	148.071	137.618	145.558			196	123.828	121.529	122.248				1.19578	1.13239	1.19068			2.2876	1.97338	2.35146
197	147.564	137.669	145.723			197	123.923	121.507	122.185				1.19077	1.13301	1.19264			2.24933	1.9791	2.36968
198	147.748	137.654	145.738			198	123.995	121.461	122.266				1.19156	1.13332	1.19197			2.25049	1.98372	2.35943
199	147.614	137.375	145.957			199	123.862	121.555	122.386				1.19176	1.13015	1.1926			2.25925	1.9556	2.35575
200	147.902	137.615	145.447			200	124.191	121.212	121.833				1.19092	1.13532	1.19382			2.23553	2.01178	2.40284

## Sheet: 220727_DXA11-EGFP
1	135.438	128.48	139.295	129.785	133.191	133.341	130.502			1	120.479	122.363	127.251	120.605	125.684	122.199	125.341		back		2.03315	1.37383	1.56675	1.62855	1.38138	1.68782	1.26684
2	135.203	128.966	139.492	129.996	132.924	133.108	130.799			2	120.626	122.704	127.124	121.069	125.219	122.113	125.239		106		1.99665	1.37488	1.5855	1.59241	1.40091	1.68237	1.289
3	135.577	129.059	140.402	129.736	133.463	133.015	131.301			3	120.605	122.843	126.751	121.345	125.124	121.981	125.025				2.02513	1.36906	1.65785	1.54682	1.43605	1.69044	1.32988
4	135.262	128.749	140.29	129.629	132.81	132.882	131.378			4	120.468	122.533	126.449	121.396	125.462	122.229	125.231				2.02253	1.37598	1.67685	1.53475	1.37756	1.65642	1.31964
5	135.474	128.704	140.689	129.421	132.783	132.898	131.172			5	120.037	122.698	126.609	121.577	125.006	122.289	124.892				2.09974	1.35968	1.6832	1.50356	1.40919	1.6513	1.33242
6	135.506	128.037	139.958	129.189	131.945	132.732	130.901			6	119.819	122.569	126.363	121.381	125.253	122.247	124.468				2.13518	1.33001	1.66763	1.50764	1.34758	1.64535	1.34833
7	135.625	127.911	140.016	129.447	131.904	132.689	130.568			7	119.67	122.355	126.256	121.275	125.03	122.092	124.735				2.16715	1.33971	1.6793	1.53499	1.36122	1.65853	1.31134
8	135.32	127.727	139.976	129.162	132.079	132.92	130.383			8	119.784	122.786	126.198	120.876	125.134	122.035	124.856				2.1271	1.29435	1.68215	1.557	1.36297	1.67883	1.29312
9	135.239	127.442	140.055	129.683	133.181	132.669	130.739			9	119.897	122.993	126.143	120.367	125.046	122.484	124.418				2.10398	1.26181	1.69066	1.64843	1.42712	1.61787	1.3432
10	135.294	127.558	140.218	129.376	134.117	133.066	130.36			10	119.442	122.778	126.156	120.426	124.666	122.582	124.573				2.17929	1.2849	1.69766	1.62041	1.50632	1.63225	1.31158
11	135.387	127.546	140.569	129.243	133.898	132.886	131			11	119.509	122.686	126.203	120.343	124.651	122.739	124.735				2.17536	1.29126	1.71108	1.62051	1.49579	1.60619	1.3344
12	135.149	127.163	140.268	128.897	133.054	132.664	130.742			12	119.211	122.613	125.534	120.073	124.536	122.688	124.656				2.20642	1.27388	1.75427	1.62702	1.45954	1.59779	1.32622
13	134.831	127.357	140.282	129.168	133.385	132.019	130.909			13	119.334	122.496	125.668	120.204	124.65	122.67	124.461				2.16222	1.29468	1.74303	1.63109	1.46836	1.56083	1.34928
14	135.231	127.883	140.213	129.011	133.732	132.087	130.931			14	119.531	122.604	125.732	120.464	124.28	122.706	124.799				2.1603	1.31794	1.73388	1.59092	1.51707	1.56153	1.32619
15	135.193	127.736	139.903	128.875	134.66	132.142	130.666			15	119.204	122.198	125.903	120.5	124.055	122.5	124.536				2.21092	1.34189	1.70341	1.57759	1.58737	1.58436	1.33071
16	135.667	127.672	139.872	128.499	135.166	132.533	131.246			16	119.195	122.58	125.536	120.829	124.29	122.607	124.675				2.24835	1.30712	1.73382	1.51723	1.59464	1.5977	1.35186
17	135.391	126.983	139.276	128.305	135.217	132.386	131.239			17	118.797	122.312	125.31	120.559	124.178	122.484	124.167				2.29671	1.28635	1.72325	1.53204	1.60727	1.6007	1.38928
18	135.449	127.189	139.527	128.142	134.931	132.229	130.769			18	118.827	122.211	125.607	120.982	124.247	122.559	124.435				2.29586	1.30708	1.70995	1.47791	1.58552	1.58397	1.34359
19	135.804	127.256	140.17	128.517	134.682	132.07	130.962			19	118.675	122.081	125.457	120.674	124.321	122.437	124.329				2.3514	1.32181	1.75618	1.53448	1.56553	1.58606	1.36189
20	135.434	127.207	140.299	128.747	134.239	131.869	130.512			20	118.375	122.198	125.468	120.733	124.41	122.215	124.394				2.37851	1.30924	1.76181	1.54395	1.53389	1.59537	1.33261
21	135.483	127.391	139.919	128.495	134.01	131.955	130.418			21	118.04	121.964	125.271	120.629	124.241	122.314	124.164				2.44875	1.33995	1.76011	1.5377	1.53555	1.59096	1.34431
22	135.695	127.332	140.665	128.694	134.112	131.621	130.627			22	118.042	121.97	125.187	120.618	124.61	122.526	124.144				2.46595	1.33575	1.80669	1.55247	1.51059	1.55034	1.35731
23	135.57	126.955	140.396	128.514	134.765	131.617	130.483			23	117.928	121.866	125.17	120.69	124.083	122.481	123.912				2.47904	1.32075	1.79426	1.53261	1.59072	1.55434	1.36685
24	135.332	126.875	139.794	128.789	134.247	131.35	130.179			24	118.02	121.947	125.435	120.433	124.213	122.157	123.693				2.44027	1.30902	1.73882	1.57895	1.55093	1.56898	1.36659
25	135.283	126.667	139.798	129.237	133.237	131.065	130.164			25	117.929	121.924	125.28	120.377	124.246	121.745	123.496				2.45477	1.29785	1.75301	1.61626	1.49277	1.59193	1.38112
26	135.629	126.959	138.967	129.151	132.973	131.028	130.017			26	117.611	121.906	125.409	120.259	124.058	121.724	123.336				2.5518	1.31768	1.69854	1.62361	1.49369	1.59171	1.38538
27	135.258	127.053	138.984	128.875	133.103	130.801	130.189			27	117.701	121.653	125.557	120.373	123.919	121.662	122.867				2.50047	1.34498	1.68656	1.59153	1.51253	1.58351	1.4341
28	135.226	126.908	138.7	129.359	133.197	130.915	130.217			28	117.545	121.627	125.988	120.658	123.622	121.636	123.06				2.53149	1.33794	1.63598	1.5936	1.54335	1.59344	1.41952
29	135.416	127.051	138.239	129.075	133.073	130.852	130.744			29	117.455	121.485	126.155	120.717	123.715	121.893	123.002				2.56796	1.35944	1.59955	1.56791	1.52825	1.56371	1.45536
30	134.94	127.081	138.236	128.744	133.203	130.589	130.639			30	117.576	121.474	125.601	120.517	123.528	121.712	123.14				2.5	1.36235	1.64461	1.56671	1.55197	1.56498	1.43751
31	134.843	127.468	138.201	128.856	133.569	130.836	130.78			31	117.676	121.478	125.561	120.63	123.654	121.086	122.819				2.47028	1.387	1.64618	1.56227	1.56163	1.64629	1.47333
32	134.859	127.569	138.926	128.542	133.635	130.789	131			32	117.59	121.278	125.364	120.475	123.63	120.708	122.764				2.48999	1.41177	1.70037	1.55731	1.5675	1.68541	1.49129
33	134.16	127.296	138.53	128.348	133.189	130.577	131.032			33	117.592	121.052	125.159	120.638	123.519	120.407	122.846				2.42926	1.41483	1.6979	1.52671	1.55197	1.70591	1.48593
34	134.353	127.187	139.367	128.711	133.26	130.333	130.87			34	117.52	121.041	124.94	120.66	123.532	120.213	122.628				2.4612	1.40862	1.76172	1.54918	1.55487	1.71202	1.49567
35	134.061	127.166	139.21	128.744	133.228	130.178	130.605			35	117.489	121.1	124.66	120.772	123.422	120.141	122.678				2.44242	1.40172	1.77974	1.53967	1.56285	1.70978	1.4753
36	134.248	127.474	139.336	128.68	133.894	130.193	130.702			36	117.387	120.919	124.325	120.551	123.577	120.275	122.696				2.48072	1.43937	1.81915	1.55866	1.58696	1.69478	1.47952
37	134.334	127.655	139.936	128.867	133.977	129.776	130.592			37	117.385	120.799	123.914	120.839	123.599	119.858	122.441				2.48871	1.46327	1.89438	1.54101	1.58969	1.71569	1.49577
38	134.166	127.979	139.611	128.826	132.725	130.148	130.77			38	117.19	120.436	123.813	120.524	123.504	120.037	122.351				2.51707	1.52251	1.88688	1.57161	1.52679	1.72031	1.51489
39	134.252	128.829	139.781	128.627	132.816	130.295	130.787			39	117.312	120.377	123.759	120.898	123.22	120.332	122.337				2.49752	1.58788	1.90219	1.51879	1.55726	1.69516	1.51723
40	134.089	128.9	139.663	128.243	133.397	130.014	130.573			40	117.393	120.365	123.537	120.333	122.945	120.443	122.268				2.46546	1.59415	1.91954	1.55187	1.61682	1.66267	1.51051
41	134.069	129.05	139.745	128.608	133.368	130.053	130.419			41	117.068	120.368	123.402	120.529	122.593	120.165	121.994				2.53605	1.60426	1.93914	1.55606	1.64937	1.69806	1.52676
42	134.437	128.488	139.842	128.241	134.306	129.993	130.262			42	116.85	120.274	123.119	120.201	122.431	120.057	121.879				2.62092	1.57545	1.97687	1.56616	1.72272	1.70684	1.52793
43	134.739	128.626	139.738	128.601	134.86	129.955	129.75			43	116.959	120.268	123.177	120.326	122.448	120.143	121.857				2.62241	1.58579	1.96414	1.57762	1.75462	1.69377	1.49776
44	134.584	128.845	140.38	128.525	134.068	129.966	130.154			44	117.003	120.458	123.558	120.178	122.294	120.028	121.815				2.59784	1.58009	1.95808	1.58873	1.7226	1.70844	1.52728
45	134.506	129.329	140.211	128.802	133.793	130.549	130.174			45	116.898	120.312	123.596	120.242	122.124	119.692	121.902				2.61571	1.63003	1.94425	1.60104	1.7237	1.79294	1.52019
46	134.13	129.418	139.9	128.765	133.969	130.454	130.294			46	116.599	120.21	123.512	120.098	121.98	119.569	121.55				2.65402	1.64799	1.93582	1.61477	1.75025	1.8022	1.56232
47	134.37	129.259	140.001	128.871	134.241	129.799	130.533			47	116.522	120.382	123.542	119.862	121.752	119.393	121.514				2.69626	1.61723	1.93826	1.64991	1.79285	1.77697	1.58135
48	134.42	129.547	139.805	128.645	135.057	129.922	130.471			48	116.263	120.49	123.531	120.125	121.514	119.505	121.389				2.76917	1.62505	1.9283	1.60319	1.87295	1.77134	1.59016
49	134.501	129.44	139.639	128.459	135.271	129.932	130.839			49	116.265	120.351	123.471	119.917	121.431	119.434	121.434				2.77652	1.63334	1.92542	1.61378	1.8969	1.78145	1.60937
50	134.277	129.498	139.654	128.608	136.057	130.622	130.684			50	116.188	120.154	123.237	119.678	121.708	119.241	121.269				2.77552	1.66017	1.95243	1.65287	1.91348	1.85953	1.61661
51	134.229	129.75	139.505	129.124	136.118	130.476	130.571			51	116.296	120.362	123.163	119.293	121.436	119.045	121.508				2.74174	1.65367	1.95216	1.73956	1.95115	1.87627	1.58441
52	133.844	129.769	139.665	129.166	135.248	130.349	130.729			52	116.205	120.274	123.064	119.21	121.572	118.883	121.197				2.72847	1.6652	1.97287	1.75367	1.87824	1.89001	1.62723
53	133.835	129.55	140.028	129.048	134.92	130.106	130.663			53	116.171	120.338	122.871	119.381	121.37	118.944	121.171				2.7367	1.64249	2.01695	1.72244	1.88159	1.86233	1.62567
54	134.043	129.867	139.369	129.243	135.371	130.484	130.863			54	116.13	120.343	122.896	119.381	121.078	118.822	120.953				2.76831	1.66402	1.97496	1.73702	1.94794	1.90953	1.66274
55	133.824	130.166	140.185	128.825	135.654	130.773	130.967			55	116.096	120.146	123.176	119.288	121.133	118.593	120.817				2.75594	1.70833	1.99028	1.71772	1.95956	1.9672	1.68502
56	133.776	130.26	140.253	129.037	136.295	130.672	130.785			56	116.034	120.161	123.02	119.118	120.99	118.634	120.568				2.76819	1.71316	2.01251	1.75614	2.02101	1.95283	1.70133
57	133.551	130.182	139.478	129.024	135.866	130.571	130.628			57	116.02	120.001	122.838	119.038	120.764	118.907	120.29				2.7496	1.72716	1.98824	1.76592	2.02289	1.9037	1.72344
58	133.579	130.082	139.216	129.077	136.506	130.289	130.457			58	116.064	119.945	122.829	118.775	120.614	118.83	120.325				2.74036	1.72693	1.97374	1.80642	2.08745	1.89314	1.70729
59	133.858	130.013	139.772	129.252	136.567	129.896	130.34			59	116.267	119.922	122.894	118.841	120.683	118.877	120.254				2.71335	1.72482	1.99905	1.81076	2.0818	1.85571	1.70759
60	133.58	130.314	139.772	129.297	136.454	129.753	130.445			60	115.928	119.483	122.363	118.697	120.47	118.608	120.097				2.778	1.80331	2.06392	1.83484	2.10463	1.88396	1.73406
61	133.391	130.262	139.547	129.031	136.907	129.915	130.029			61	115.605	119.398	122.081	118.397	120.417	118.329	120.035				2.85174	1.81087	2.08613	1.85779	2.14379	1.93974	1.71208
62	133.165	130.44	139.777	128.259	135.852	130.085	129.951			62	115.558	119.07	121.988	118.372	120.225	118.371	119.931				2.84212	1.86993	2.11265	1.79914	2.09856	1.94689	1.71926
63	132.838	130.64	139.92	128.594	136.003	130.597	130.067			63	115.573	119.224	122.253	118.416	120.159	118.509	119.926				2.80351	1.86328	2.087	1.81975	2.11901	1.96634	1.72821
64	132.806	130.702	140.097	128.719	136.437	130.517	129.946			64	115.468	118.79	121.799	118.375	119.995	118.382	120.028				2.83122	1.93135	2.15817	1.83588	2.17485	1.98005	1.70701
65	132.787	130.765	140.085	129.202	135.403	130.237	130.136			65	115.469	118.376	121.852	118.432	120.241	118.192	119.819				2.82892	2.00105	2.1502	1.86631	2.06467	1.98794	1.74658
66	132.75	130.764	140.033	128.981	135.352	130.677	130.041			66	115.48	118.347	121.837	118.09	120.221	118.077	119.888				2.82173	2.00567	2.14895	1.90083	2.06399	2.04331	1.73106
67	132.548	130.688	140.033	128.532	135.878	130.716	129.49			67	115.339	118.298	121.665	117.793	120.155	117.846	119.867				2.8427	2.00748	2.17255	1.91062	2.11077	2.08644	1.69395
68	132.911	130.655	140.436	128.42	135.563	130.972	129.612			68	115.406	118.482	121.657	118.055	120.134	117.794	119.96				2.86105	1.97524	2.1994	1.85981	2.09162	2.11735	1.6914
69	132.408	130.933	139.46	128.236	135.557	130.634	129.163			69	115.23	117.984	121.386	117.958	120.129	117.756	119.746				2.86111	2.08052	2.1747	1.85951	2.09194	2.09544	1.68507
70	132.834	130.572	139.206	128.399	135.146	130.45	129.472			70	115.247	117.819	121.048	117.887	119.914	117.677	119.396				2.90191	2.07903	2.20667	1.88433	2.09472	2.09386	1.75216
71	133.025	130.716	139.162	128.25	134.759	130.438	129.391			71	115.398	117.891	121.14	117.743	120.072	117.77	119.442				2.87561	2.07855	2.19036	1.89475	2.0437	2.0763	1.74014
72	132.799	131.039	139.41	128.744	135.545	130.266	129.251			72	115.489	117.639	120.822	117.535	119.885	117.904	119.142				2.82422	2.1513	2.25408	1.97174	2.12784	2.03847	1.76921
73	133.408	131.271	139.475	128.77	135.448	130.351	129.445			73	115.39	117.736	121.055	117.702	119.738	118.057	119.08				2.91885	2.15329	2.22351	1.94582	2.14354	2.01966	1.79243
74	132.539	130.958	139.294	128.687	135.611	130.318	129.375			74	115.298	117.746	120.811	117.468	119.785	117.707	118.835				2.85427	2.12481	2.24792	1.97829	2.14806	2.07722	1.82119
75	132.905	130.98	139.727	128.343	135.539	130.357	129.16			75	115.087	117.268	120.469	117.487	119.613	117.455	118.876				2.96082	2.2169	2.33098	1.94507	2.16991	2.12632	1.7987
76	132.511	130.766	140.094	128.883	135.155	130.775	129.269			76	115.251	117.511	120.43	117.424	119.466	117.65	118.986				2.86574	2.15151	2.36272	2.00306	2.16508	2.12661	1.79185
77	133.027	130.497	140.481	128.979	134.672	131.264	129.869			77	115.103	117.423	120.632	117.26	119.481	117.605	118.898				2.96902	2.14453	2.35655	2.04076	2.12685	2.17699	1.8506
78	132.847	130.312	140.505	128.925	135.274	131.38	129.408			78	114.954	117.312	120.557	117.008	119.153	117.363	118.802				2.99832	2.14922	2.37034	2.08258	2.22565	2.23357	1.82846
79	132.355	129.884	141.238	129.421	135.761	131.451	129.156			79	114.899	116.949	120.296	116.83	118.976	117.385	118.713				2.96157	2.18139	2.46489	2.1626	2.29354	2.23549	1.82144
80	132.814	129.945	141.624	130.202	135.531	131.573	129.364			80	114.98	117.15	120.29	116.813	118.928	117.182	118.709				2.98597	2.14753	2.49293	2.23823	2.28427	2.28698	1.83838
81	132.621	129.748	140.904	130.087	137.005	131.801	129.473			81	114.878	116.938	120.088	116.49	118.835	117.192	118.509				2.99854	2.17115	2.47757	2.29619	2.41566	2.30531	1.87649
82	132.831	129.874	140.287	130.305	136.813	132.168	129.487			82	114.935	116.799	120.073	116.53	118.797	117.204	118.301				3.00291	2.21076	2.43637	2.30817	2.40783	2.33559	1.90936
83	132.824	129.746	139.923	130.29	137.566	131.984	129.569			83	114.678	116.559	120.001	116.369	118.639	116.797	118.153				3.09103	2.24889	2.4229	2.34256	2.49751	2.40659	1.93936
84	132.483	129.552	140.172	130.322	137.261	131.872	129.2			84	114.652	116.42	119.769	116.184	118.625	116.821	118.02				3.06091	2.26027	2.48181	2.38826	2.47612	2.39091	1.93012
85	132.707	129.426	139.859	130.532	137.658	131.927	129.049			85	114.557	116.24	119.879	116.067	118.697	116.686	118.088				3.12107	2.2877	2.43958	2.43687	2.49334	2.42626	1.90677
86	132.809	129.584	139.652	129.887	137.624	131.921	129.377			86	114.741	116.171	119.746	116.167	118.577	116.607	118.067				3.06704	2.31875	2.44813	2.34946	2.51443	2.44376	1.93727
87	132.792	129.548	139.963	129.986	137.142	132.041	129.195			87	114.674	116.213	119.528	116.357	118.553	116.698	118.009				3.08877	2.30569	2.51057	2.31592	2.48084	2.43419	1.93147
88	133.122	129.565	139.119	130.531	136.902	132.232	129.219			88	114.898	116.1	119.319	116.197	118.727	117.016	117.933				3.0481	2.33317	2.4866	2.40571	2.42807	2.38126	1.94578
89	132.697	129.45	139.706	130.411	136.728	131.808	129.33			89	114.653	115.923	119.245	115.975	118.525	116.415	117.734				3.08529	2.3632	2.54481	2.44722	2.45333	2.47796	1.98824
90	133.201	129.579	139.089	129.755	136.931	132.055	129.259			90	114.579	115.962	119.314	116.325	118.514	116.553	117.734				3.17065	2.36689	2.48528	2.30073	2.47171	2.46897	1.98219
91	133.314	129.066	138.945	129.725	136.224	131.654	129.435			91	114.241	115.64	118.954	115.91	118.679	116.273	117.471				3.3144	2.39274	2.54323	2.39405	2.38378	2.49723	2.04298
92	133.205	129.174	138.408	130.003	136.361	131.755	129.313			92	114.293	115.545	118.747	115.852	118.834	116.365	117.649				3.28048	2.42787	2.5424	2.43636	2.36567	2.4848	2.00129
93	133.122	129.445	138.689	129.866	136.003	132.008	129.149			93	114.287	115.52	118.973	115.942	118.827	116.269	117.546				3.27284	2.46271	2.51977	2.40052	2.33905	2.53267	2.00494
94	132.96	129.339	137.954	129.925	135.818	132.09	129.335			94	114.253	115.686	118.684	116.068	118.688	116.227	117.448				3.26669	2.40956	2.51924	2.37634	2.35009	2.55109	2.03835
95	132.762	129.514	138.163	129.588	135.781	131.456	129.211			95	114.101	115.559	118.612	115.881	118.507	116.141	117.393				3.30354	2.45988	2.55019	2.38721	2.38115	2.51021	2.0373
96	133.108	129.735	138.15	129.616	135.587	131.039	129.468			96	113.926	115.648	118.542	115.875	118.236	116.131	117.301				3.42014	2.4601	2.56339	2.39149	2.41803	2.47152	2.07663
97	132.966	130.168	137.92	129.772	135.502	131.435	129.043			97	113.967	115.515	118.409	115.857	118.295	116.015	117.351				3.38471	2.53999	2.57233	2.41169	2.39951	2.53969	2.03004
98	132.914	129.799	137.85	130.082	135.431	131.39	128.799			98	113.826	115.631	118.582	115.83	118.268	115.943	117.382				3.43905	2.47108	2.53139	2.44985	2.39901	2.55356	2.00308
99	132.972	130.02	138.48	129.592	134.859	130.987	129.106			99	113.87	115.496	118.493	115.932	118.395	116.162	117.339				3.42719	2.52949	2.59986	2.37535	2.32828	2.45887	2.03775
100	132.616	130.029	138.695	129.818	134.724	130.982	129.172			100	113.727	115.489	118.413	115.894	118.08	116.014	117.116				3.44455	2.5323	2.63393	2.40732	2.37781	2.49471	2.08456
101	132.547	129.966	137.789	129.65	134.068	130.658	128.937			101	113.601	115.354	118.284	115.619	118.162	115.923	116.969				3.49257	2.56211	2.58784	2.45868	2.30784	2.48493	2.09107
102	132.475	129.75	137.942	129.51	133.956	130.735	129.055			102	113.485	115.213	118.1	115.532	118.09	115.895	116.793				3.53707	2.57788	2.63983	2.46643	2.31232	2.49975	2.13611
103	132.91	129.605	138.762	129.916	133.757	130.597	129.049			103	113.575	115.369	118.196	115.385	118.078	115.921	116.866				3.55248	2.51948	2.68629	2.54832	2.29815	2.47929	2.1212
104	132.678	129.597	138.749	129.638	134.167	130.649	129.048			104	113.375	115.31	118.014	115.395	118.079	115.864	116.809				3.61736	2.53459	2.7259	2.51602	2.3319	2.49888	2.1323
105	132.447	129.677	138.478	129.605	133.959	130.159	128.98			105	113.259	115.285	117.879	115.324	117.972	115.94	116.538				3.64334	2.55003	2.73407	2.53164	2.33537	2.43048	2.18068
106	132.507	129.468	139.124	129.305	134.351	130.249	128.933			106	113.39	115.243	117.568	115.157	117.934	116.044	116.648				3.58687	2.539	2.86342	2.54505	2.37565	2.41428	2.15374
107	132.179	129.278	138.436	129.457	134.492	130.172	128.909			107	113.243	115.017	117.476	115.098	117.818	115.987	116.47				3.61439	2.58157	2.82642	2.57826	2.4109	2.42035	2.18806
108	132.118	129.533	138.485	129.28	134.454	130.33	128.834			108	113.289	115.095	117.521	115.381	117.879	115.874	116.54				3.58321	2.58747	2.81963	2.48161	2.39532	2.46405	2.16641
109	132.128	129.688	139.258	129.221	135.275	130.453	129.022			109	113.129	115.145	117.577	115.162	117.733	116.033	116.501				3.66503	2.59027	2.87276	2.53449	2.4951	2.43726	2.19236
110	132.024	129.81	139.055	129.811	134.626	130.349	128.831			110	112.995	114.993	117.415	115.072	117.639	115.885	116.593				3.72037	2.64761	2.89575	2.62467	2.45949	2.46323	2.15529
111	131.992	129.31	138.414	129.467	134.387	129.797	128.819			111	112.961	114.918	117.435	114.815	117.419	115.815	116.347				3.73395	2.61381	2.83463	2.66217	2.48594	2.42455	2.20537
112	131.789	129.229	137.753	129.151	134.316	129.749	128.928			112	112.863	114.974	117.24	114.684	117.316	115.741	116.325				3.75769	2.58848	2.825	2.66594	2.5023	2.43805	2.22063
113	131.525	128.878	137.727	129.543	134.021	129.756	128.971			113	112.716	114.874	117.006	114.664	117.443	115.778	116.199				3.80063	2.57809	2.8827	2.71734	2.44875	2.42954	2.25228
114	131.539	129.028	137.518	129.758	133.917	129.714	128.628			114	112.794	114.806	116.999	114.671	117.455	115.837	116.249				3.75905	2.61504	2.86553	2.73994	2.4371	2.41069	2.20783
115	131.692	129.378	137.984	129.316	133.886	129.831	128.603			115	112.86	115.004	116.934	114.589	117.629	115.883	116.257				3.74519	2.5964	2.92519	2.71463	2.39797	2.41131	2.20367
116	131.802	129.362	137.471	129.737	133.251	129.581	128.639			116	112.782	114.901	116.866	114.543	117.454	115.803	116.36				3.80448	2.62465	2.89628	2.77853	2.37917	2.40549	2.18523
117	131.705	129.515	137.709	129.609	133.701	129.672	129.1			117	112.84	114.935	117.014	114.764	117.411	115.987	116.185				3.75804	2.63179	2.87897	2.69386	2.42757	2.37028	2.26804
118	132.186	129.266	137.589	129.821	133.205	129.472	129.017			118	112.75	115.07	116.528	114.674	117.484	115.996	116.227				3.87941	2.56516	3.00047	2.74625	2.36895	2.34814	2.25061
119	131.977	129.791	137.612	129.499	133.445	129.447	129.25			119	112.735	114.914	116.652	114.491	117.471	116.025	116.111				3.85702	2.66895	2.96771	2.76752	2.39256	2.33885	2.29948
120	131.934	129.649	137.044	129.915	133.397	129.747	129.014			120	112.5	114.88	116.621	114.253	117.347	115.889	115.95				3.98985	2.66318	2.92289	2.89773	2.41447	2.40136	2.31296
121	131.365	129.402	137.086	129.632	133.201	129.524	128.924			121	112.609	114.844	116.558	114.313	117.237	115.741	115.827				3.83795	2.64609	2.94431	2.84278	2.42066	2.41495	2.33276
122	131.897	129.596	136.961	129.538	133.613	129.338	128.853			122	112.541	114.748	116.689	114.125	117.129	115.666	115.783				3.95918	2.6973	2.89653	2.89698	2.48118	2.41444	2.33599
123	131.665	130.089	137.338	129.986	133.296	129.086	128.766			123	112.649	114.838	116.434	114.215	117.069	115.765	115.909				3.85998	2.72562	3.00345	2.91978	2.46599	2.36416	2.29751
124	131.885	129.654	137.417	129.795	133.464	129.032	128.496			124	112.555	114.593	116.481	114.169	117.061	115.528	115.821				3.94889	2.75271	2.99752	2.91284	2.48296	2.4173	2.2906
125	132.004	129.569	136.903	130.062	134.73	129.124	128.821			125	112.505	114.447	116.483	114.037	117.249	115.464	115.635				3.99754	2.79022	2.94792	2.9939	2.554	2.44336	2.36855
126	131.948	129.706	137.49	130.153	135.452	129.18	128.781			126	112.69	114.471	116.645	114.23	117.252	115.7	115.76				3.87862	2.79849	2.9582	2.93475	2.61749	2.38969	2.33412
127	131.283	129.158	136.888	129.879	135.431	129.071	128.989			127	112.465	114.305	116.399	114.117	117.21	115.342	115.637				3.91075	2.78844	2.97029	2.94185	2.62542	2.4696	2.38549
128	131.519	129.167	136.933	130.198	134.794	129.159	128.764			128	112.597	114.416	116.494	113.97	117.063	115.348	115.699				3.86827	2.75273	2.94768	3.03614	2.60273	2.47743	2.34705
129	131.615	129.488	136.492	130.331	134.613	129.364	129.031			129	112.403	114.328	116.608	113.719	117.056	115.298	115.669				4.00047	2.82037	2.87443	3.15209	2.58801	2.5128	2.38194
130	131.192	129.227	136.458	130.468	134.555	128.822	128.652			130	112.264	114.023	116.597	113.573	116.764	115.164	115.475				4.02171	2.89505	2.87421	3.23095	2.65282	2.4904	2.39071
131	131.391	129.497	136.453	130.017	134.371	128.84	128.371			131	112.297	114.037	116.571	113.781	116.806	115.127	115.46				4.03224	2.9236	2.88081	3.08662	2.62549	2.50247	2.3648
132	131.688	129.171	136.548	130.037	134.312	128.855	128.415			132	112.164	113.981	116.481	113.544	116.635	115.021	115.356				4.16742	2.90327	2.91461	3.18624	2.66215	2.53353	2.39579
133	131.586	129.285	137.03	130.284	134.787	129.133	128.447			133	112.195	114.06	116.673	113.622	116.782	115.173	115.466				4.1301	2.88896	2.90734	3.18604	2.66991	2.52186	2.37133
134	131.279	129.719	137.371	130.33	134.974	128.992	128.493			134	112.146	113.992	116.808	113.589	116.854	115.254	115.518				4.11308	2.96784	2.90257	3.20596	2.66943	2.48455	2.36321
135	131.083	129.369	136.51	129.939	135.037	128.595	128.655			135	112.062	113.765	116.725	113.405	116.786	115.084	115.317				4.13774	3.00953	2.84476	3.23282	2.6921	2.48734	2.43158
136	131.179	128.88	136.678	130.024	135.076	128.563	128.769			136	112.134	113.849	116.727	113.574	116.934	115.297	115.39				4.10483	2.91502	2.85989	3.1719	2.65923	2.42691	2.42481
137	131.297	129.22	136.533	129.881	134.716	128.554	128.454			137	112.11	113.774	116.702	113.449	116.856	115.299	115.385				4.14026	2.98688	2.85302	3.20593	2.64517	2.42542	2.39254
138	130.968	129.232	136.432	130.096	134.645	128.475	128.637			138	112.037	113.828	116.621	113.253	116.734	115.163	115.354				4.13583	2.96781	2.86527	3.32221	2.66862	2.4528	2.42003
139	131.11	129.362	136.359	129.725	134.662	128.605	128.407			139	112.029	113.703	116.628	113.071	116.628	115.072	115.239				4.16487	3.03284	2.85651	3.35525	2.69684	2.49173	2.42526
140	130.951	128.881	136.393	129.583	134.513	128.523	128.072			140	112.006	113.736	116.616	113.124	116.616	115.048	115.301				4.15435	2.95773	2.86294	3.31036	2.68585	2.48928	2.37308
141	130.811	128.864	136.422	129.422	134.401	128.707	128.276			141	112.037	113.705	116.773	113.223	116.562	114.896	115.244				4.10982	2.96742	2.82391	3.2427	2.68898	2.5525	2.40978
142	131.019	128.574	136.008	129.295	134.636	128.597	128.367			142	111.963	113.715	116.762	113.218	116.512	114.851	115.113				4.19571	2.92599	2.78833	3.22735	2.72412	2.55304	2.45441
143	130.992	128.609	135.799	129.068	134.405	128.416	128.018			143	111.837	113.583	116.593	113.085	116.491	114.835	115.059				4.28165	2.98154	2.81308	3.25589	2.70756	2.53718	2.43051
144	130.984	128.814	135.678	128.856	133.739	128.444	128.381			144	111.725	113.442	116.464	112.862	116.307	114.709	114.962				4.36402	3.06557	2.8362	3.33081	2.69128	2.5771	2.49732
145	130.784	129.257	135.703	129.221	133.629	128.367	128.323			145	111.881	113.449	116.459	112.861	116.643	114.801	115.169				4.21425	3.12216	2.83995	3.38449	2.59598	2.54142	2.43462
146	130.809	129.405	135.764	128.629	133.287	128.662	128.434			146	112.05	113.645	116.527	113.076	116.728	115.014	115.047				4.10066	3.06148	2.8274	3.19799	2.54353	2.51409	2.47972
147	130.318	129.059	135.773	128.255	133.095	128.363	128.182			147	111.78	113.409	116.373	112.94	116.512	114.976	114.943				4.20727	3.1123	2.87024	3.20677	2.57753	2.49142	2.48038
148	130.483	129.278	135.536	128.212	133.366	128.58	128.144			148	111.943	113.513	116.552	112.95	116.543	115.049	115.035				4.11964	3.09836	2.79909	3.19597	2.59566	2.4953	2.45091
149	130.733	128.973	135.359	128.519	133.078	128.555	128.211			149	111.933	113.447	116.292	112.938	116.464	115.058	115.042				4.16872	3.08487	2.8526	3.24575	2.58773	2.49006	2.45643
150	130.405	128.865	135.168	128.362	133.348	128.351	127.975			150	111.864	113.472	116.383	113.001	116.163	114.99	115.033				4.16183	3.06009	2.80921	3.19412	2.69094	2.48621	2.43275
151	130.54	128.749	135.057	128.901	133.382	128.635	128.354			151	111.86	113.514	116.29	112.925	116.323	114.983	115.146				4.18771	3.02755	2.82381	3.307	2.65252	2.51976	2.44413
152	130.746	128.526	134.705	128.937	133.069	128.664	128.31			152	111.78	113.288	116.367	112.822	116.134	114.749	114.94				4.28131	3.09083	2.76888	3.36221	2.67111	2.59047	2.49553
153	130.405	128.687	134.917	128.847	132.632	128.612	128.142			153	111.756	113.325	116.251	112.736	116.073	114.739	114.981				4.23992	3.0972	2.8209	3.39178	2.6439	2.58748	2.46543
154	130.53	128.845	135.499	128.988	133.118	128.63	128.024			154	111.862	113.322	116.375	112.729	116.123	114.628	115.015				4.18458	3.12005	2.84328	3.41626	2.67885	2.62286	2.44304
155	130.359	128.691	135.283	128.978	132.683	128.48	127.858			155	111.761	113.204	116.128	112.722	115.961	114.471	114.98				4.22826	3.14978	2.89129	3.41833	2.67875	2.65376	2.43408
156	130.23	128.919	135.135	129.013	132.423	128.66	128.11			156	111.818	113.259	116.326	112.598	116.025	114.515	114.96				4.16466	3.15732	2.82152	3.48788	2.63571	2.66119	2.46763
157	130.429	129.123	135.201	129.22	132.559	128.311	128.123			157	111.696	113.167	116.276	112.667	116.125	114.589	114.922				4.2888	3.22632	2.84167	3.48283	2.62311	2.59762	2.4796
158	130.069	128.887	134.662	129.398	132.761	128.033	127.752			158	111.53	113.005	116.087	112.36	115.915	114.431	114.758				4.35244	3.26724	2.84148	3.67893	2.69904	2.61333	2.48367
159	130.282	129.109	134.539	129.096	132.553	128.215	127.648			159	111.447	112.981	115.972	112.364	115.852	114.351	114.756				4.45787	3.31027	2.86191	3.62916	2.69519	2.66016	2.47236
160	130.325	129.378	134.437	129.266	131.946	128.258	127.66			160	111.511	112.955	116.033	112.522	115.872	114.31	114.725				4.4139	3.36132	2.83435	3.56731	2.62824	2.67846	2.48252
161	130.045	128.954	134.398	129.056	132.278	128.185	127.514			161	111.467	112.881	116.098	112.446	115.803	114.089	114.805				4.39821	3.33585	2.81224	3.57679	2.68061	2.74261	2.44338
162	130.256	129.134	134.945	129.085	131.941	128.474	127.348			162	111.495	112.849	116.032	112.282	115.651	114.152	114.56				4.41419	3.37772	2.88527	3.67479	2.68791	2.75687	2.49393
163	130.479	128.872	134.739	129.175	131.342	128.188	127.179			163	111.368	112.714	115.907	112.131	115.607	113.885	114.465				4.56017	3.40661	2.90088	3.77997	2.63787	2.81395	2.50195
164	130.522	128.977	134.457	128.645	131.73	128.347	127.314			164	111.395	112.893	115.98	112.244	115.591	113.953	114.506				4.54532	3.33338	2.8514	3.62668	2.68272	2.80988	2.50576
165	130.174	128.988	134.338	129.086	132.155	127.899	127.425			165	111.293	112.591	115.769	112.179	115.592	113.997	114.395				4.56716	3.48779	2.90081	3.7362	2.72675	2.7384	2.55211
166	129.883	129.112	134.099	129.138	131.847	128.05	127.103			166	111.32	112.624	115.755	112.196	115.606	113.734	114.514				4.48929	3.48913	2.88047	3.73434	2.69071	2.85105	2.47862
167	130.13	129.081	133.885	128.95	132.421	128.006	127.26			167	111.245	112.664	115.755	112.137	115.516	113.815	114.44				4.60057	3.46354	2.85853	3.73961	2.77648	2.81587	2.51896
168	130.122	129.423	133.916	129.091	132.9	127.949	127.195			168	111.271	112.601	115.746	112.237	115.589	113.852	114.331				4.57636	3.5484	2.86435	3.70226	2.8053	2.79534	2.54411
169	130.147	129.645	133.634	128.805	132.93	127.818	126.987			169	111.314	112.575	115.779	112.096	115.41	113.717	114.275				4.54403	3.5962	2.82585	3.74098	2.86185	2.82726	2.53619
170	129.63	129.593	133.519	128.77	133.215	127.691	126.855			170	111.283	112.494	115.605	112.053	115.298	113.509	114.337				4.47284	3.63305	2.86507	3.76177	2.92697	2.88867	2.5015
171	130.019	129.382	133.595	129.056	133.359	127.595	126.853			171	111.421	112.605	115.671	112.063	115.401	113.589	114.515				4.43073	3.54005	2.85338	3.80274	2.91022	2.84557	2.44897
172	129.891	129.513	133.677	129.288	133.199	127.572	126.908			172	111.381	112.628	115.62	112.03	115.322	113.643	114.468				4.43988	3.54753	2.87703	3.86202	2.91772	2.82245	2.46906
173	129.324	129.115	133.228	128.964	132.594	127.267	126.742			173	111.116	112.297	115.338	111.849	114.911	113.255	114.093				4.55903	3.6708	2.91583	3.92614	2.9844	2.93136	2.56296
174	129.45	129.314	132.786	128.63	132.688	127.391	126.794			174	111.12	112.402	115.34	111.968	115.023	113.162	114.112				4.58008	3.64167	2.86788	3.79189	2.95777	2.98674	2.56336
175	129.338	129.203	132.893	128.779	132.413	127.233	126.905			175	111.078	112.298	115.371	111.798	114.811	113.119	114.041				4.5959	3.68419	2.86981	3.92877	2.99773	2.98258	2.5998
176	129.519	129.319	133.214	128.514	132.803	127.198	126.868			176	111.152	112.433	115.572	111.889	114.955	113.414	114.089				4.56502	3.6249	2.84308	3.82306	2.99308	2.85919	2.5798
177	129.666	128.721	132.981	128.914	132.997	127.284	126.672			177	110.954	112.235	115.293	111.619	114.9	113.256	113.908				4.77715	3.64411	2.90337	4.07795	3.03337	2.9333	2.61406
178	129.595	128.909	133.28	128.613	132.99	127.299	126.49			178	111.138	112.271	115.449	111.693	114.882	113.265	114.065				4.59225	3.65317	2.88708	3.97207	3.03873	2.93173	2.54061
179	129.648	129.084	133.021	128.614	133.132	127.385	126.431			179	111.069	112.295	115.532	111.672	114.84	113.196	113.937				4.66522	3.66704	2.83477	3.98695	3.06923	2.97179	2.57415
180	129.343	128.932	133.08	128.401	132.104	127.296	126.405			180	110.748	112.075	115.266	111.413	114.605	113.014	113.71				4.91639	3.77481	2.92251	4.13837	3.03359	3.03621	2.64656
181	129.35	129.246	133.153	128.36	132.478	127.291	126.397			181	110.899	112.168	115.216	111.433	114.718	112.974	113.871				4.76628	3.76881	2.94629	4.11559	3.03716	3.05291	2.59141
182	129.043	128.948	133.089	128.673	131.969	127.007	126.544			182	110.827	112.084	115.266	111.318	114.717	112.925	113.703				4.77377	3.77186	2.92348	4.26344	2.97912	3.0335	2.66701
183	129.032	129.014	133.586	128.452	131.597	126.875	126.246			183	110.795	112.091	115.253	111.422	114.68	113.059	113.719				4.80334	3.77836	2.9813	4.14091	2.94896	2.95722	2.62288
184	129.264	129.144	133.3	128.423	132.155	126.712	126.692			184	110.924	112.124	115.293	111.551	114.757	113.159	113.842				4.72461	3.77923	2.9377	4.03945	2.98675	2.89314	2.63861
185	129.662	128.97	133.304	128.57	131.726	126.843	126.735			185	110.926	112.087	115.196	111.475	114.66	113.052	113.768				4.80349	3.77362	2.96912	4.12237	2.97067	2.95562	2.66928
186	129.083	128.923	133.472	127.762	131.977	126.962	126.744			186	110.735	112.092	114.947	111.355	114.574	112.804	113.637				4.87497	3.7628	3.07053	4.06387	3.02974	3.08083	2.71625
187	129.019	128.957	133.322	127.88	131.941	126.744	126.085			187	110.702	111.909	114.843	111.32	114.53	112.734	113.578				4.89558	3.88509	3.08968	4.11278	3.04115	3.08049	2.65044
188	129.002	129.243	133.006	128.071	132.36	126.447	126.176			188	110.745	111.995	114.83	111.561	114.575	112.792	113.556				4.84763	3.87706	3.05844	3.96889	3.07405	3.01045	2.6702
189	129.078	129.097	133.113	127.852	132.238	126.578	126.072			189	110.695	111.853	114.723	111.544	114.435	112.79	113.481				4.91544	3.94618	3.10822	3.94156	3.11061	3.03063	2.68306
190	129.186	128.847	132.789	128.101	132.376	126.327	126.268			190	110.669	111.814	114.661	111.469	114.494	112.614	113.376				4.96595	3.92965	3.09306	4.04114	3.10525	3.07333	2.74783
191	129.14	129.047	132.791	128.124	132.331	126.744	126.352			191	110.78	111.899	114.8	111.659	114.364	112.834	113.586				4.841	3.90693	3.04443	3.90952	3.14813	3.03541	2.68284
192	128.834	128.726	132.525	127.906	132.277	126.601	126.085			192	110.648	111.753	114.731	111.549	114.278	112.788	113.525				4.91265	3.95029	3.03803	3.94774	3.17432	3.03491	2.6691
193	128.861	128.87	132.902	127.729	132.217	126.58	126.149			193	110.54	111.68	114.581	111.423	114.228	112.674	113.514				5.03546	4.02641	3.13507	4.00682	3.18632	3.08361	2.68153
194	129.093	128.487	132.598	127.741	132.428	126.55	125.87			194	110.631	111.746	114.596	111.473	114.187	112.787	113.484				4.98661	3.91351	3.09423	3.97241	3.22804	3.02785	2.655
195	128.84	128.411	132.805	127.617	131.928	126.567	125.865			195	110.561	111.688	114.754	111.456	114.251	112.771	113.551				5.00767	3.94005	3.06203	3.96206	3.14241	3.03751	2.63078
196	128.5	128.472	132.171	127.589	131.632	126.333	126.027			196	110.508	111.637	114.63	111.435	114.143	112.76	113.429				4.99113	3.98652	3.03256	3.97222	3.14773	3.00784	2.69579
197	128.396	128.437	132.37	127.627	131.342	126.176	125.891			197	110.365	111.45	114.557	111.464	114.044	112.558	113.284				5.13081	4.11688	3.08169	3.95809	3.15042	3.07655	2.73078
198	128.289	128.294	132.322	127.678	131.395	125.972	126.035			198	110.457	111.53	114.536	111.359	114.115	112.632	113.259				5.0009	4.03146	3.08365	4.04516	3.12939	3.01146	2.76002
199	128.542	128.257	132.165	127.424	131.738	125.961	125.871			199	110.392	111.506	114.532	111.374	114.084	112.604	113.357				5.13251	4.04232	3.06669	3.9866	3.18382	3.02256	2.70097
200	128.353	128.236	132.035	127.465	131.164	125.877	125.796			200	110.353	111.376	114.474	111.329	114.179	112.418	113.307				5.13508	4.13616	3.07234	4.02796	3.07666	3.09707	2.70918

## Sheet: 220802_DXA1
1	169.684	146.701	119.009		1	129.197	143.315	113.122				BACK	107.247			2.84451	1.09388	2.00204
2	168.782	146.314	119.149		2	130.673	141.409	113.351								2.62678	1.14358	1.94987
3	168.714	144.496	118.478		3	131.213	140.842	113.03								2.56476	1.10877	1.94207
4	168.403	143.121	117.073		4	130.849	141.042	113.185								2.59114	1.06152	1.65477
5	167.926	140.968	117.308		5	129.519	140.825	113.336								2.72445	1.00426	1.65232
6	166.788	141.344	118.513		6	130.033	141.207	113.171								2.61305	1.00403	1.90176
7	165.01	140.588	118.048		7	129.19	140.166	113.07								2.63241	1.01282	1.85489
8	163.983	141.012	118.447		8	130.176	138.12	112.789								2.47442	1.09367	2.02093
9	162.975	140.938	119.179		9	130.708	137.427	113.099								2.37535	1.11634	2.03896
10	162	140.186	119.409		10	132.156	137.303	113.153								2.19812	1.09592	2.05926
11	161.408	139.689	118.623		11	132.884	137.944	113.249								2.11261	1.05685	1.89537
12	160.616	139.376	119.055		12	133.158	138.805	113.136								2.0597	1.01809	2.00509
13	159.64	139.712	118.903		13	133.161	139.161	113.446								2.0218	1.01727	1.8803
14	160.873	139.838	119.236		14	132.89	138.326	113.628								2.09125	1.04865	1.87886
15	159.039	140.491	119.434		15	133.553	137.771	113.197								1.96883	1.08911	2.04824
16	158.652	141.52	119.841		16	132.922	136.934	113.182								2.00214	1.15448	2.12199
17	157.763	141.321	119.218		17	132.658	135.482	113.232								1.98796	1.2068	2.00017
18	157.934	142.023	119.377		18	132.076	133.085	112.782								2.04144	1.34592	2.19151
19	157.187	142.176	120.206		19	131.269	134.274	112.588								2.07893	1.29237	2.42632
20	157.697	141.435	120.149		20	131.407	134.165	112.868								2.08816	1.27008	2.29532
21	157.135	140.957	121.365		21	130.523	134.432	113.145								2.14332	1.24002	2.39369
22	157.101	140.831	122.1		22	130.44	133.998	113.339								2.14953	1.25543	2.43812
23	156.072	140.718	121.772		23	129.944	133.062	113.273								2.15117	1.29657	2.41039
24	155.861	140.584	121.351		24	129.649	132.462	113.516								2.17007	1.32211	2.2498
25	155.453	140.884	121.219		25	129.817	132.237	113.536								2.13584	1.34602	2.22166
26	154.333	141.138	121.611		26	129.671	131.75	113.749								2.0998	1.38314	2.20917
27	154.331	140.601	121.324		27	129.561	130.537	113.626								2.11007	1.43212	2.20677
28	154.373	140.681	121.921		28	129.116	130.52	113.717								2.15492	1.4366	2.26801
29	154.019	140.528	122.038		29	129.213	130.251	113.944								2.12929	1.44675	2.2086
30	154.645	139.684	122.75		30	129.592	129.97	114.099								2.12119	1.4275	2.26255
31	154.077	139.493	122.475		31	129.379	128.883	114.382								2.11594	1.49039	2.13427
32	153.438	138.887	122.763		32	129.342	127.863	114.542								2.09056	1.53473	2.12694
33	153.864	138.964	123.384		33	129.333	127.652	114.437								2.1107	1.55437	2.24437
34	153.925	138.527	123.706		34	129.337	127.835	114.257								2.11308	1.51933	2.34793
35	154.014	138.308	124.048		35	129.522	127.885	114.751								2.09953	1.50504	2.23894
36	154.158	138.081	123.962		36	129.43	127.787	114.976								2.11473	1.50117	2.16263
37	153.927	137.747	124.039		37	129.135	127.379	115.08								2.13268	1.515	2.14375
38	154.29	136.816	123.266		38	129.13	126.525	114.474								2.14975	1.53382	2.21655
39	153.649	136.69	123.302		39	129.483	126.187	115.019								2.0868	1.55454	2.06575
40	152.81	136.308	122.912		40	128.862	125.209	114.852								2.10793	1.61792	2.05983
41	152.644	135.976	123.075		41	128.72	125.035	114.795								2.11414	1.61508	2.09698
42	152.071	135.68	123.007		42	128.372	124.652	114.653								2.12185	1.63361	2.128
43	151.01	135.607	122.773		43	128.277	124.994	114.646								2.08098	1.59802	2.09839
44	152.01	135.413	122.171		44	128.702	125.362	114.517								2.08637	1.55484	2.05282
45	150.963	135.436	121.773		45	128.076	125.584	114.609								2.0988	1.53727	1.97311
46	151.871	133.704	121.386		46	128.047	125.267	114.47								2.14538	1.4682	1.9575
47	151.901	133.495	121.156		47	128.472	125.488	114.395								2.10384	1.43896	1.94586
48	151.844	133.677	121.12		48	128.729	125.903	114.439								2.07602	1.4167	1.92895
49	152.336	133.324	121.12		49	128.628	126.381	114.341								2.10883	1.36286	1.9556
50	151.653	134.171	121.078		50	128.448	126.276	114.529								2.09452	1.41489	1.89934
51	151.602	134.557	121.42		51	128.032	126.257	114.311								2.13399	1.43661	2.00637
52	150.371	134.527	121.678		52	127.618	126.313	114.291								2.11693	1.43082	2.04869
53	149.016	134.44	121.586		53	127.433	125.666	114.082								2.06921	1.47636	2.09788
54	149.181	134.323	122.179		54	127.066	125.648	114.222								2.11585	1.47144	2.14079
55	149.063	134.083	121.975		55	127.143	125.678	114.137								2.10173	1.45603	2.13759
56	148.16	133.769	121.64		56	126.143	125.154	114.133								2.16517	1.4811	2.09018
57	147.834	133.037	121.846		57	126.119	124.744	114.325								2.15065	1.47397	2.06259
58	147.481	132.472	121.943		58	126.137	124.133	114.271								2.12991	1.49384	2.09226
59	147.142	132.422	121.94		59	125.804	123.729	114.077								2.14986	1.52742	2.15124
60	146.046	132.367	121.769		60	125.645	123.524	114.005								2.10887	1.54328	2.14886
61	145.355	132.244	122.051		61	125.437	123.3	113.883								2.095	1.55715	2.23086
62	144.819	132.212	121.672		62	125.171	122.998	113.481								2.09618	1.58498	2.31392
63	144.233	131.753	121.63		63	124.831	123.19	113.488								2.10339	1.5371	2.3046
64	143.223	131.42	121.896		64	124.82	122.732	113.33								2.04723	1.56106	2.40819
65	143.105	131.304	122.228		65	124.848	122.79	113.747								2.03727	1.54777	2.30477
66	142.507	131.765	121.902		66	124.665	122.548	113.675								2.02434	1.60238	2.27987
67	141.309	131.22	122.381		67	124.429	121.751	113.613								1.98242	1.65285	2.37732
68	141.423	131.242	121.922		68	124.177	121.99	113.484								2.01867	1.62755	2.35289
69	140.95	130.218	121.961		69	124.182	121.856	113.438								1.99014	1.57239	2.37668
70	140.74	129.388	121.469		70	124.074	121.381	113.28								1.99043	1.56651	2.35737
71	140.27	128.693	121.258		71	123.894	120.892	113.032								1.98372	1.57171	2.42195
72	140.23	127.632	121.006		72	123.907	120.675	112.801								1.97977	1.5181	2.47731
73	139.346	127.875	121.093		73	123.496	120.528	112.983								1.97544	1.5532	2.41388
74	138.637	127.67	120.688		74	123.374	120.034	112.863								1.94643	1.59717	2.39334
75	138.397	127.287	120.731		75	123.211	119.614	112.756								1.95127	1.62044	2.44763
76	138.181	126.848	120.49		76	123.184	119.094	112.631								1.94102	1.65451	2.4597
77	137.991	127.094	120.494		77	122.982	120.003	112.574								1.95386	1.5559	2.48677
78	138.327	127.426	120.217		78	122.612	119.93	112.517								2.02278	1.59103	2.4611
79	137.829	127.291	119.609		79	122.889	120.161	112.493								1.95512	1.55211	2.35646
80	136.127	127.5	119.461		80	122.646	120.154	112.383								1.87545	1.56915	2.37812
81	135.748	127.364	119.314		81	122.63	119.986	112.394								1.85276	1.57917	2.34447
82	135.555	126.963	119.266		82	122.348	119.879	112.254								1.87458	1.5608	2.40044
83	135.558	127.111	118.873		83	122.152	119.962	112.235								1.89943	1.56225	2.33079
84	135.441	126.922	118.397		84	122.005	119.66	111.993								1.91042	1.58503	2.34935
85	135.071	127.283	118.495		85	121.463	119.595	112.057								1.95723	1.62261	2.33846
86	135.649	127.273	117.835		86	120.976	119.569	111.865								2.06876	1.62522	2.29277
87	134.98	127.966	118.026		87	120.832	119.401	111.771								2.04144	1.70471	2.38263
88	135.064	128.366	117.982		88	120.604	119.493	111.864								2.08258	1.72456	2.3251
89	134.64	128.021	117.548		89	120.181	119.254	111.795								2.11791	1.73016	2.26495
90	134.16	127.721	117.349		90	119.858	119.278	111.769								2.13409	1.70177	2.23397
91	133.592	127.792	117.605		91	119.745	118.788	111.653								2.10794	1.78018	2.35089
92	133.458	127.575	117.602		92	119.708	118.891	111.674								2.10344	1.74579	2.33906
93	133.5	127.7	116.95		93	119.285	118.94	111.581								2.18084	1.74917	2.23881
94	133.374	127.441	116.538		94	119.169	118.95	111.48								2.19149	1.72554	2.1949
95	132.995	126.891	116.326		95	118.994	118.988	111.393								2.19188	1.67311	2.18982
96	132.504	127.293	115.996		96	118.716	119.079	111.198								2.2022	1.69422	2.21438
97	132.077	127.219	116.254		97	118.599	118.954	111.34								2.18728	1.70599	2.20059
98	131.811	127.196	116.313		98	118.337	118.529	111.364								2.21497	1.76821	2.20209
99	131.356	126.826	116.524		99	118.206	118.385	111.414								2.19993	1.75786	2.2263
100	131.058	126.359	116.358		100	118.001	118.158	111.209								2.21415	1.75163	2.2996
101	130.444	125.964	116.551		101	117.903	118.141	111.12								2.1769	1.7181	2.40227
102	129.882	125.793	116.636		102	117.973	118.215	111.166								2.11029	1.69092	2.39576
103	130.275	126.036	116.617		103	117.734	118.159	111.137								2.19586	1.72187	2.40874
104	130.553	126.058	116.398		104	117.774	118.188	111.059								2.21393	1.71931	2.40058
105	130.641	125.834	116.274		105	117.695	118.24	111.09								2.23909	1.6908	2.34895
106	130.452	125.542	116.483		106	117.344	118.116	111.173								2.29821	1.68323	2.35252
107	130.336	125.768	116.944		107	116.895	118.205	111.173								2.39314	1.69018	2.46994
108	130.298	125.708	116.917		108	116.884	118.431	110.988								2.39193	1.65066	2.58487
109	130.211	125.899	116.543		109	116.679	118.261	110.869								2.43469	1.69348	2.56654
110	130.447	126.309	116.402		110	116.667	117.861	110.831								2.46285	1.79593	2.55441
111	130.111	126.207	115.741		111	116.418	117.585	110.738								2.49308	1.83401	2.43311
112	129.671	126.216	115.531		112	116.515	117.184	110.757								2.41951	1.90893	2.36011
113	129.56	126.087	115.952		113	116.543	116.816	110.663								2.40028	1.96886	2.5483
114	129.195	125.827	116.366		114	116.307	116.835	110.818								2.42252	1.93784	2.55363
115	129.032	125.488	116.305		115	116.316	116.625	110.747								2.40214	1.94508	2.588
116	128.614	125.165	116.248		116	116.225	116.521	110.815								2.37993	1.93207	2.5227
117	128.247	125.355	116.199		117	116.153	116.464	110.655								2.35796	1.96463	2.62676
118	127.917	124.856	116.388		118	116.023	116.289	110.65								2.35529	1.94747	2.68616
119	127.487	124.717	116.323		119	116.022	116.026	110.568								2.30655	1.98998	2.73291
120	126.932	125.12	116.184		120	116.046	116.088	110.538								2.23719	2.0216	2.71559
121	126.678	124.523	115.781		121	115.974	115.905	110.372								2.22654	1.99538	2.73088
122	126.36	124.642	115.588		122	115.756	115.88	110.414								2.24621	2.01494	2.63372
123	126.148	124.579	115.711		123	115.724	115.745	110.482								2.22968	2.03954	2.61638
124	126.005	124.485	115.665		124	115.496	115.431	110.4								2.27397	2.1063	2.66984
125	125.996	124.403	115.69		125	115.419	115.606	110.412								2.2943	2.0524	2.66761
126	125.338	124.314	115.632		126	115.267	115.29	110.254								2.25574	2.12197	2.78849
127	125.504	123.914	115.794		127	115.22	115.239	110.291								2.28985	2.08546	2.80782
128	125.403	124.104	115.489		128	115.112	115.2	110.258								2.30846	2.11958	2.7373
129	125.146	124.041	115.44		129	115.008	115.106	110.205								2.30627	2.13691	2.76978
130	125.078	123.806	115.367		130	115.031	115.192	110.297								2.29072	2.0842	2.6623
131	124.797	123.839	115.127		131	114.909	114.98	110.152								2.29052	2.14561	2.71256
132	124.664	123.451	115.179		132	115.047	114.931	110.285								2.23295	2.1088	2.61093
133	124.53	123.371	115.196		133	114.811	115.043	110.149								2.2849	2.06824	2.73915
134	124.122	123.225	115.103		134	114.656	114.908	110.217								2.27764	2.08563	2.64512
135	124.067	123.323	115.144		135	114.547	114.893	110.073								2.30411	2.10254	2.79441

## Sheet: 220802_DXA6
1	165.035	164.642	184.865	150.183	190.954	180.319	155.17		1	150.937	149.289	138.19	139.687	156.451	142.998	132.47		BACKGRD	107.832			1.32706	1.37034	2.53749	1.32949	1.70966	2.06128
2	163.95	169.695	185.687	149.594	191.856	179.906	154.918		2	149.944	146.55	137.769	138.485	156.001	142.645	131.84						1.33259	1.59778	2.60063	1.36241	1.74436	2.07032
3	164.457	170.658	185.289	150.397	194.277	182.655	154.493		3	149.845	146.353	137.254	137.979	156.36	142.841	131.975						1.3478	1.63095	2.63262	1.41191	1.78134	2.13725
4	164.768	166.925	188.059	150.427	194.677	182.202	154.527		4	149.495	148.748	137.265	138.09	155.009	142.364	132.366						1.36658	1.44425	2.72575	1.40773	1.84083	2.15365
5	163.891	169.077	188.803	151.706	194.025	184.438	155.006		5	149.658	146.153	137.133	138.52	154.141	143.466	131.963						1.34029	1.59821	2.76342	1.42968	1.86126	2.1498
6	162.974	169.812	190.093	150.706	194.792	186.594	154.354		6	149.503	145.453	136.187	137.794	153.288	143.386	131.873						1.32327	1.64748	2.90111	1.43095	1.91306	2.21528
7	162.829	168.617	189.999	150.925	196.287	187.774	154.144		7	148.422	146.376	135.313	136.691	153.29	144.529	131.716						1.35494	1.57703	2.98996	1.49323	1.94586	2.17843
8	161.935	166.692	188.256	149.519	195.601	187.414	154.562		8	146.872	145.991	135.124	135.671	151.526	143.24	131.444						1.38584	1.54249	2.9468	1.49743	2.00872	2.24757
9	161.277	167.06	187.036	150.783	194.723	186.6	153.253		9	145.734	146.108	135.191	135.165	151.065	141.277	131.291						1.41008	1.54739	2.89499	1.5714	2.00983	2.35515
10	161.302	174.469	186.863	150.461	194.287	187.982	151.796		10	145.006	139.567	134.807	135.875	151.171	141.641	131.402						1.43837	2.0998	2.92979	1.52013	1.99485	2.37067
11	160.549	169.926	184.572	148.841	194.529	188.102	151.306		11	143.613	141.144	133.928	135.113	150.936	141.024	130.664						1.47332	1.86401	2.94068	1.50321	2.01134	2.41835
12	160.459	166.294	185.459	146.491	195.449	187.505	153.073		12	142.288	145.183	133.066	133.649	150.479	141.843	130.905						1.52737	1.56521	3.07629	1.49742	2.05447	2.34257
13	160.442	169.038	184.968	148.541	193.37	186.692	151.416		13	141.483	140.831	132.243	133.104	150.237	141.2	130.881						1.5634	1.85478	3.15989	1.61083	2.01717	2.36334
14	158.838	169.739	184.593	152.6	191.682	185.96	150.783		14	140.42	140.114	132.069	133.412	149.808	141.324	130.61						1.56518	1.91769	3.1671	1.75012	1.99757	2.33274
15	158.892	167.645	184.212	152.056	190.661	185.732	149.642		15	140.269	141.55	131.67	132.474	149.814	140.624	129.331						1.57413	1.77392	3.20413	1.79466	1.97296	2.37558
16	158.744	168.584	185.745	149.215	189.846	185.743	150.253		16	140.593	139.122	131.232	132.943	149.188	140.978	129.529						1.55404	1.94158	3.32962	1.648	1.98312	2.35054
17	159.271	171.495	186.338	149.335	190.174	185.488	149.646		17	139.8	139.27	131.144	132.24	148.219	142.401	129.405						1.60908	2.02503	3.36762	1.70039	2.03882	2.24641
18	160.142	172.341	185.714	150.671	189.863	184.179	149.976		18	139.143	137.505	130.635	131.613	147.398	143.188	128.917						1.67066	2.174	3.41543	1.8014	2.07327	2.15938
19	159.346	170.232	184.882	148.523	188.12	183.265	149.641		19	138.942	135.243	130.625	130.861	146.717	143.53	128.48						1.65587	2.27646	3.38042	1.76695	2.06476	2.11309
20	159.309	168.816	183.848	152.668	187.936	184.301	149.045		20	138.403	135.973	130.122	130.397	147.313	142.835	128.403						1.68385	2.16709	3.41032	1.98697	2.02893	2.18464
21	158.579	169.724	183.215	152.983	186.688	181.987	148.925		21	137.99	137.337	130.112	129.938	146.597	143.238	128.871						1.6827	2.09768	3.38344	2.04248	2.03421	2.09442
22	158.424	170.025	183.447	152.966	187.299	182.007	148.303		22	137.433	135.447	129.908	130.015	145.397	142.566	128.048						1.70913	2.25215	3.42521	2.03462	2.11545	2.13552
23	158.483	165.782	181.557	153.077	187.054	181.076	148.37		23	137.245	134.294	129.27	129.383	145.039	141.306	128.04						1.72206	2.18993	3.43899	2.09944	2.12922	2.18809
24	157.665	165.692	180.433	153.726	187.795	181.968	148.082		24	137.02	134.941	129.32	129.925	145.373	140.939	128.326						1.70731	2.13435	3.37868	2.07731	2.13002	2.23928
25	156.989	163.674	178.924	152.137	188.758	181.685	147.511		25	136.5	135.962	129.412	129.813	144.448	140.437	127.972						1.7147	1.98514	3.29435	2.0156	2.21013	2.26508
26	157.333	164.338	177.146	152.666	188.15	181.16	146.636		26	135.88	135.353	128.96	129.95	144.695	139.357	127.813						1.76487	2.0532	3.28067	2.02704	2.17882	2.32603
27	156.46	163.508	175.841	151.656	186.972	181.567	146.17		27	134.934	134.854	128.705	129.295	143.496	138.592	127.117						1.79426	2.0604	3.25823	2.04184	2.21904	2.39711
28	155.902	160.399	175.084	150.906	186.287	182.072	146.44		28	134.712	134.623	128.765	128.766	143.969	138.221	126.468						1.78832	1.96211	3.21273	2.05761	2.17104	2.44299
29	155.728	158.373	175.367	150.488	185.41	181.039	145.918		29	134.403	133.961	128.379	128.681	143.643	137.503	126.61						1.80257	1.93429	3.28685	2.04595	2.16632	2.46729
30	155.125	158.77	171.893	150.865	184.221	180.337	146.425		30	134.024	132.823	127.947	128.31	143.408	137.894	125.941						1.80563	2.03825	3.18474	2.10143	2.14721	2.41185
31	155.341	162.364	174.942	150.484	182.672	179.833	146.925		31	133.542	132.878	127.556	128.074	143.236	138.753	126.273						1.84788	2.17727	3.40245	2.1071	2.11389	2.32855
32	155.383	163.186	173.897	147.931	181.927	177.763	145.708		32	132.52	132.211	127.406	127.47	143.28	139.181	126.517						1.92608	2.27056	3.37514	2.04191	2.09024	2.23073
33	155.27	161.796	174.021	147.913	182.455	178.255	144.002		33	132.885	131.679	127.013	127.468	142.498	138.336	126.292						1.89351	2.26293	3.45076	2.0412	2.15263	2.30865
34	154.628	158.243	175.237	150.966	182.43	178.641	143.175		34	132.15	131.928	126.786	127.56	140.609	137.435	125.671						1.92434	2.09209	3.55624	2.18644	2.27593	2.39195
35	154.348	159.119	172.744	149.514	182.398	176.794	142.584		35	132.022	129.574	126.355	127.237	140.207	136.812	125.904						1.92294	2.35889	3.5044	2.148	2.3032	2.37964
36	154.483	152.485	170.13	149.417	182.097	174.819	142.576		36	131.437	130.426	126.479	126.464	139.616	136.106	125.133						1.97632	1.97632	3.34091	2.23191	2.33655	2.36921
37	154.374	154.127	169.617	150.33	181.413	174.228	142.528		37	131.157	130.093	126.484	126.882	138.985	134.402	125.151						1.99537	2.07965	3.31251	2.23087	2.36192	2.49891
38	152.524	154.203	169.213	148.543	178.788	172.005	142.936		38	130.695	129.793	125.997	126.338	138.447	133.408	124.747						1.95477	2.11152	3.37908	2.19988	2.31769	2.50911
39	154.479	156.997	168.594	147.141	178.316	171.616	142.39		39	130.348	129.769	125.65	125.992	138.038	132.872	124.491						2.07173	2.24119	3.41015	2.16459	2.33344	2.54728
40	153.911	153.434	167.993	145.02	177.406	170.972	141.737		40	129.95	128.622	125.386	126.136	137.85	132.676	124.216						2.08333	2.19346	3.4272	2.03169	2.31774	2.54146
41	152.735	154.507	166.962	144.714	177.361	171.038	141.993		41	129.406	128.46	125.116	125.667	136.86	132.814	124.208						2.08135	2.2627	3.42108	2.06796	2.39524	2.53006
42	152.547	152.438	166.878	144.827	177.771	170.677	141.396		42	128.78	128.761	125.012	125.472	136.422	132.777	123.854						2.13457	2.1313	3.4369	2.09722	2.44627	2.51934
43	152.105	150.046	165.897	145.478	177.202	170.708	142.165		43	128.526	128.139	124.744	125.254	136.441	133.211	123.579						2.13941	2.07879	3.43336	2.16083	2.42476	2.47748
44	152.106	149.181	166.076	146.005	176.597	170.15	141.407		44	128.128	127.384	124.206	124.77	135.749	132.017	123.08						2.18142	2.11482	3.5571	2.25369	2.46319	2.57672
45	151.814	153.034	165.102	144.67	176.235	170.186	140.904		45	127.867	126.953	123.939	124.641	135.304	132.032	122.783						2.19526	2.364	3.5556	2.19156	2.48992	2.57661
46	151.658	151.745	164.298	145.024	175.437	169.616	141.851		46	127.597	127.255	123.419	124.73	134.899	132.37	121.971						2.21735	2.26088	3.62263	2.20097	2.49769	2.51789
47	151.544	150.569	164.05	143.411	175.216	168.182	141.882		47	127.013	126.829	123.323	124.081	134.379	132.344	122.002						2.27892	2.24967	3.62907	2.18961	2.53829	2.46206
48	150.829	156.031	162.762	143.489	173.868	168.093	140.796		48	126.829	126.603	123.178	123.84	133.898	130.822	122.186						2.26336	2.56774	3.57943	2.22745	2.53342	2.62118
49	150.491	155.236	160.036	143.637	173.876	168.136	140.25		49	126.306	126.809	123.224	123.794	133.295	129.993	122.409						2.30914	2.49797	3.39163	2.24314	2.59372	2.72118
50	150.207	154.954	159.606	143.634	173.571	167.797	139.62		50	125.929	125.949	123.031	123.402	132.75	129.124	122.039						2.34155	2.60098	3.40641	2.29942	2.63821	2.81632

## Sheet: 220802_DXA12
1	256.769	253.172		1	201.599	142.44			107.758		1.58791	4.19278
2	255.826	252.372		2	201.24	141.317					1.58392	4.30925
3	256.965	249.541		3	197.661	139.929					1.65964	4.40717
4	257.668	248.723		4	194.303	139.47					1.73216	4.44516
5	258.599	247.541		5	191.533	141.11					1.80055	4.19114
6	257.487	249.287		6	192.249	144.049					1.77213	3.89984
7	264.473	249.881		7	187.077	147.013					1.97576	3.62051
8	261.448	247.311		8	184.675	145.168					1.99813	3.73037
9	258.886	244.359		9	186.661	146.556					1.91536	3.52083
10	254.967	246.662		10	182.637	146.518					1.96596	3.58369
11	247.722	252		11	180.604	147.739					1.92137	3.60776
12	244.369	250.484		12	181.837	150.119					1.84413	3.36928
13	246.814	251.327		13	181.09	152.373					1.89625	3.21795
14	239.487	252.066		14	179.737	150.391					1.8301	3.38489
15	238.733	249.797		15	175.382	148.045					1.93681	3.52568
16	238.535	251.351		16	170.789	146.934					2.0748	3.66533
17	238.749	252.305		17	171.102	147.497					2.06793	3.63741
18	243.583	253.394		18	169.652	150.188					2.19448	3.43238
19	249.049	253.662		19	169.228	149.549					2.29854	3.49128
20	249.143	253.514		20	168.206	150.128					2.33895	3.44008
21	248.548	255.444		21	166.083	150.785					2.41389	3.4324
22	250.815	251.859		22	164.896	150.886					2.50371	3.34124
23	252.163	252.354		23	164.048	151.825					2.56538	3.28128
24	253.043	250.931		24	164.092	152.114					2.57899	3.22782
25	253.515	248.156		25	163.178	151.271					2.63004	3.22658
26	248.237	244.596		26	164.283	150.207					2.48525	3.22359
27	245.403	243.356		27	163.904	149.576					2.45155	3.24257
28	245.473	244.23		28	164.812	147.554					2.41377	3.42929
29	243.264	241.419		29	163.364	146.07					2.4369	3.48875
30	238.977	243.066		30	161.757	148.592					2.43003	3.31361
31	240.629	243.731		31	160.644	150.541					2.5124	3.1782
32	237.902	243.958		32	160.218	152.464					2.48082	3.04657
33	237.999	242.732		33	157.906	153.391					2.59713	2.95782
34	233.771	241.996		34	156.527	152.673					2.58388	2.98871
35	231.506	242.206		35	155.678	153.083					2.58239	2.96631
36	231.759	240.992		36	155.808	152.046					2.58067	3.00835
37	226.858	241.845		37	155.279	150.043					2.50626	3.17103
38	227.242	239.242		38	152.76	148.689					2.65508	3.21233
39	229.181	236.839		39	153.01	147.896					2.68326	3.21593
40	229.657	235.452		40	153.177	145.523					2.68388	3.38128
41	228.282	234.395		41	150.534	145.447					2.81756	3.36005
42	229.455	232.324		42	150.312	145.345					2.85983	3.31407
43	226.753	232.598		43	151.509	148.144					2.71982	3.09117
44	224.764	231.342		44	150.729	148.566					2.72291	3.02843
45	223.213	230.776		45	149.304	149.962					2.77897	2.91484
46	223.682	230.845		46	149.505	149.732					2.77682	2.93246
47	221.985	230.338		47	148.867	150.683					2.77864	2.85568
48	220.695	229.325		48	148.765	150.77					2.75409	2.82635
49	220.896	227.628		49	149.105	150.135					2.7363	2.82866
50	220.666	227.758		50	148.864	151.989					2.74675	2.71303

## Sheet: 220809_DXA1
1	122.463	132.86	127.881	131.929		1	122.551	129.339	114.745	123.453		105.35		0.994884	1.14678	2.39819	1.46821
2	121.648	132.946	128.049	132.107		2	122.313	129.715	114.901	123.153				0.960797	1.13261	2.37661	1.50295
3	123.232	132.586	128.508	132.106		3	122.183	130.263	114.963	123.319				1.06232	1.09324	2.40903	1.48901
4	124.737	132.655	129.104	132.267		4	121.166	129.462	115.226	122.654				1.22578	1.13242	2.40522	1.55554
5	126.158	132.17	129.051	132.567		5	120.817	129.338	116.036	122.859				1.34532	1.11806	2.21795	1.55446
6	127.157	132.416	128.571	132.588		6	120.778	129.277	116.399	123.08				1.41347	1.13119	2.10164	1.53627
7	127.456	131.565	128.985	132.075		7	121.188	128.71	116.691	123.82				1.39576	1.12222	2.08403	1.44694
8	127.707	130.889	129.164	131.596		8	121.069	127.8	116.841	123.091				1.42229	1.13759	2.0724	1.4794
9	128.532	131.166	129.52	131.435		9	121.118	127.322	116.502	122.614				1.47019	1.17495	2.16732	1.51095
10	129.245	131.246	129.664	131.045		10	121.293	127.248	116.261	122.778				1.49878	1.18257	2.22839	1.47435
11	128.691	130.867	129.375	130.157		11	121.029	127.54	115.601	122.172				1.48868	1.14993	2.34367	1.47468
12	129.445	131.574	129.332	130.094		12	119.834	127.268	116.389	121.866				1.66356	1.19646	2.17248	1.49818
13	129.452	130.993	129.212	129.482		13	119.352	127.687	116.562	121.837				1.72133	1.14801	2.12826	1.4637
14	129.756	130.547	128.839	129.447		14	118.888	127.495	117.209	121.545				1.80278	1.13782	1.98069	1.48793
15	129.405	130.57	128.251	128.797		15	118.389	127.512	117.547	121.414				1.84485	1.13798	1.87759	1.4596
16	129.622	129.796	127.757	128.667		16	118.659	127.334	118.068	121.318				1.82373	1.11199	1.76183	1.46023
17	130.56	129.978	128.186	128.424		17	118.4	126.927	118.444	121.211				1.9318	1.1414	1.744	1.45476
18	130.477	129.77	127.514	128.355		18	118.07	126.292	118.654	120.728				1.97539	1.16608	1.66597	1.49597
19	130.683	129.907	126.841	128.616		19	117.913	126.498	119.607	120.844				2.01648	1.1612	1.5074	1.50161
20	130.298	129.798	126.055	128.418		20	118.046	126.375	119.929	120.458				1.96503	1.16281	1.42019	1.52687
21	130.591	130.019	125.687	128.358		21	118.332	126.143	120.24	120.35				1.94431	1.18641	1.36582	1.53387
22	131.027	130.18	125.685	128.359		22	118.246	125.707	120.183	120.157				1.99108	1.21973	1.37093	1.55393
23	131.072	130.729	126.055	128.493		23	118.049	125.424	120.846	120.18				2.02551	1.26427	1.33615	1.56055
24	130.86	131.264	124.921	128.577		24	117.558	124.432	120.747	120.03				2.08961	1.35803	1.27109	1.58222
25	131.484	131.584	124.838	128.798		25	117.36	123.976	120.55	119.91				2.17602	1.40846	1.28211	1.61044
26	130.883	131.354	124.228	128.604		26	116.731	123.719	120.709	119.471				2.24348	1.41565	1.22912	1.64677
27	130.32	131.059	123.656	128.223		27	116.511	123.252	120.665	119.21				2.23725	1.4361	1.1953	1.65029
28	131.083	130.795	123.893	128.767		28	116.459	123.428	120.229	118.648				2.31641	1.40751	1.24625	1.76094
29	130.538	130.277	124.432	128.645		29	115.842	123.338	119.921	117.992				2.40069	1.38576	1.30959	1.84267
30	130.627	130.182	124.538	128.399		30	115.727	122.738	119.675	117.898				2.43587	1.42811	1.33948	1.83687
31	130.044	129.971	124.986	128.354		31	115.619	122.556	120.02	117.678				2.40471	1.43095	1.33851	1.866
32	129.651	130.287	125.639	128.796		32	115.671	122.721	119.679	117.744				2.35452	1.43555	1.41594	1.89172
33	129.567	130.608	126.691	128.354		33	115.417	122.312	118.663	117.576				2.40558	1.48909	1.60302	1.88156
34	129.275	130.166	126.935	128.329		34	115.034	122.005	118.123	117.452				2.47057	1.49	1.68989	1.89878
35	129.723	131.038	126.763	128.355		35	115.097	121.782	117.758	117.405				2.50056	1.56329	1.72574	1.90834
36	129.92	130.237	126.863	128.267		36	115.099	122.135	117.449	117.395				2.52026	1.48269	1.77808	1.90262
37	129.598	130.08	127.487	128.251		37	114.957	121.771	117.481	116.995				2.52399	1.506	1.82483	1.9666
38	129.71	130.093	128.153	127.987		38	114.803	121.839	117.174	117.115				2.57696	1.50058	1.92854	1.9241
39	129.245	130.129	128.314	127.896		39	114.766	121.337	117.105	117.225				2.5377	1.54995	1.95355	1.89861
40	129.293	129.786	128.968	127.366		40	114.399	120.714	116.622	117.289				2.64593	1.59047	2.09528	1.84404
41	128.851	129.637	127.451	126.95		41	114.37	120.329	116.971	116.922				2.60543	1.6214	1.90182	1.86657
42	128.593	130.077	126.969	127.135		42	114.195	120.18	117.687	116.881				2.62781	1.66736	1.75237	1.88926
43	128.589	129.606	127.184	127		43	113.991	120.137	116.781	116.455				2.68939	1.64036	1.91007	1.94957
44	128.385	129.242	126.569	126.855		44	113.738	120.026	116.991	116.297				2.74619	1.62796	1.82278	1.96447
45	129.425	129.599	126.872	126.575		45	113.652	119.811	116.656	116.355				2.8999	1.67685	1.90359	1.92867
46	128.874	129.477	127.071	126.135		46	113.439	119.381	116.196	116.113				2.90815	1.71955	2.00267	1.93115
47	128.595	128.883	127.59	126.63		47	113.423	119.118	115.889	115.998				2.87935	1.70925	2.11026	1.9985
48	128.539	128.863	128.101	126.217		48	113.385	119.104	115.474	116.001				2.886	1.70954	2.24723	1.95916
49	127.868	128.678	127.809	126.211		49	113.395	119.042	115.017	115.948				2.79901	1.70377	2.32326	1.96839
50	128.03	129.002	127.895	126.101		50	113.333	118.586	114.819	116.085				2.84104	1.78694	2.38093	1.93302
51	127.908	128.773	127.555	125.902		51	113.175	118.352	114.476	115.957				2.88281	1.80149	2.43316	1.93759
52	128.248	128.838	128.219	125.368		52	113.341	118.427	114.15	116.02				2.86547	1.79613	2.59875	1.8761
53	127.803	128.458	127.689	125.262		53	112.884	117.906	113.464	115.69				2.98022	1.8404	2.75314	1.92573
54	127.592	128.534	127.514	125.548		54	113.288	117.999	113.483	115.886				2.80197	1.83287	2.72519	1.91705
55	127.845	128.774	127.767	125.236		55	113.015	117.824	113.227	115.696				2.93477	1.87783	2.84588	1.9221
56	126.562	128.226	127.315	125.044		56	112.67	117.235	112.91	115.377				2.89781	1.92478	2.90542	1.9641
57	126.432	128.228	127.216	124.901		57	112.758	117.365	112.999	115.127				2.84584	1.90412	2.85867	1.99969
58	127.33	128.159	127.517	125.122		58	112.532	116.935	112.935	115.089				3.06043	1.96884	2.92248	2.03019
59	127.008	127.93	126.935	124.795		59	112.419	117.073	112.752	114.734				3.0638	1.92613	2.9161	2.07214
60	126.768	127.355	126.787	124.82		60	112.35	116.868	112.915	114.505				3.05971	1.91049	2.83371	2.12671
61	126.227	127.359	126.678	124.944		61	112.157	116.754	112.961	114.517				3.06699	1.92994	2.80226	2.13745
62	125.812	127.351	126.56	124.678		62	112.132	116.629	112.882	114.418				3.0171	1.95062	2.81599	2.13145
63	125.78	127.413	126.42	124.589		63	112.142	116.417	112.772	114.357				3.00795	1.99358	2.83886	2.13601
64	125.906	126.956	126.165	124.721		64	112.187	116.201	112.912	114.262				3.00658	1.99115	2.75258	2.17359
65	125.91	127.405	125.986	124.299		65	112.081	116.346	112.759	114.138				3.05452	2.00573	2.78526	2.15624
66	125.264	126.956	125.963	124.424		66	111.721	116.174	113.049	113.916				3.12573	1.99612	2.67736	2.22671
67	125.696	127.158	125.536	124.242		67	111.812	116.215	113.112	113.981				3.14856	2.00718	2.60062	2.18885
68	126.105	127.224	125.388	124.319		68	111.741	116.093	112.855	113.86				3.24754	2.03612	2.66995	2.22902
69	125.618	126.638	124.308	124.046		69	111.768	115.938	112.669	113.765				3.15799	2.01058	2.59024	2.22175
70	125.626	127.019	124.217	123.86		70	111.546	115.71	112.406	113.503				3.27243	2.0916	2.67389	2.27033
71	125.003	126.785	124.504	123.593		71	111.482	115.648	112.35	113.539				3.20499	2.08147	2.73629	2.22774
72	125.172	126.887	124.385	123.798		72	111.439	115.803	112.265	113.502				3.25538	2.06037	2.75271	2.263
73	124.591	126.469	124.699	123.628		73	111.177	115.551	112.143	113.427				3.30204	2.07029	2.84837	2.26297
74	124.985	126.425	124.548	123.747		74	111.263	115.746	112.099	113.42				3.32065	2.02722	2.84457	2.27968
75	125.053	126.672	124.57	123.411		75	111.364	115.804	111.875	113.316				3.27619	2.0396	2.94559	2.26726

## Sheet: 220809_DXA6
1	154.754	155.923	149.651	141.418		1	128.937	129.405	131.256	130.757		105.79		2.11535	2.12293	1.72234	1.427
2	149.906	155.656	149.242	143.077		2	128.372	128.663	130.054	130.733				1.95359	2.18013	1.7908	1.49489
3	148.901	156.2	149.965	145.229		3	127.982	128.787	130.339	130.959				1.94264	2.19203	1.79946	1.56697
4	146.921	156.052	151.183	148.075		4	127.745	128.744	128.925	131.207				1.87342	2.18968	1.96209	1.66365
5	148.409	155.3	152.994	153.985		5	127.141	127.836	128.673	131.146				1.99611	2.24576	2.06284	1.90073
6	149.388	154.706	153.182	156.417		6	126.766	128.061	128.425	130.729				2.07847	2.1964	2.09375	2.03003
7	148.586	154.159	152.279	157.071		7	126.732	127.501	128.233	130.028				2.04355	2.22786	2.07143	2.11573
8	148.308	154.975	153.648	154.504		8	126.098	127.488	128.102	129.773				2.09366	2.2668	2.14494	2.03119
9	151.203	155.876	152.335	150.934		9	125.697	127.02	127.964	129.635				2.28126	2.35921	2.09908	1.89323
10	152.731	156.327	151.806	151.21		10	125.349	126.806	127.635	129.354				2.39997	2.40469	2.10648	1.92752
11	156.166	155.21	153.347	151.58		11	125.195	126.384	127.57	129.312				2.59603	2.39973	2.18352	1.94669
12	156.305	154.883	153.813	155.092		12	125.25	126.525	126.943	129.027				2.59584	2.36764	2.27027	2.1217
13	159.134	156.297	153.77	155.019		13	124.626	125.54	126.872	128.446				2.83202	2.55732	2.27588	2.17289
14	157.73	155.408	153.2	156.544		14	124.548	125.422	126.549	127.6				2.76895	2.5274	2.28383	2.3271
15	155.231	154.609	154.048	157.102		15	124.83	125.123	125.179	126.885				2.59669	2.52516	2.48894	2.43242
16	155.691	155.273	154.411	159.224		16	125.091	125.069	125.123	126.802				2.58541	2.56668	2.51492	2.54302
17	159.79	154.907	153.133	158.139		17	124.793	125.057	124.996	126.089				2.84166	2.54928	2.46501	2.5789
18	162.932	154.485	154.411	158.559		18	124.373	124.157	125.128	125.835				3.07496	2.65122	2.51427	2.63253
19	162.098	154.949	153.017	158.515		19	123.85	124.153	125.239	125.841				3.11783	2.67707	2.42825	2.62954
20	163.288	155.115	152.967	158.404		20	123.49	124.11	124.78	125.399				3.24847	2.69241	2.48431	2.68316
21	161.572	154.708	153.893	159.896		21	123.251	123.995	124.149	125.035				3.19466	2.68706	2.62013	2.81143
22	161.978	156.358	154.778	159.121		22	123.513	123.858	123.508	125.072				3.17034	2.79876	2.76487	2.76584
23	165.234	155.843	154.089	159.331		23	122.746	123.701	123.255	124.967				3.50578	2.79454	2.76547	2.79194
24	164.25	155.772	153.452	159.497		24	122.035	123.501	123.286	124.503				3.59865	2.82209	2.72417	2.87004
25	165.234	155.295	153.594	160.365		25	122.139	123.341	123.097	124.185				3.63594	2.82064	2.76212	2.96684
26	163.515	155.163	153.428	160.109		26	121.782	123.226	122.693	123.813				3.60962	2.83167	2.81832	3.01387
27	161.985	155.215	153.117	160.28		27	121.731	122.61	122.401	123.622				3.52519	2.93847	2.84914	3.05574
28	161.98	154.564	152.855	159.234		28	121.638	122.593	122.615	123.361				3.54556	2.9027	2.79733	3.0416
29	162.051	154.44	152.411	158.169		29	121.424	122.444	122.675	123.172				3.59863	2.92122	2.76109	3.0134
30	160.448	155.009	151.89	158.651		30	121.44	122.106	122.484	122.847				3.49252	3.01661	2.76147	3.09908
