# Supplementary material for: Termination of STING responses is mediated via ESCRT‐dependent degradation
Source: EMBO J. 2023 May 4;42(12):e112712. doi: 10.15252/embj.2022112712 (PMC10267698; doi:10.15252/embj.2022112712)
Supplement: Supplementary file 13 — Source Data for Figure 3 [file EMBJ-42-e112712-s005.zip]

Archive with 9 entries (8 files):
- Figure 3/
- Figure 3/Figure 3D.pdf
- __MACOSX/Figure 3/._Figure 3D.pdf
- Figure 3/Figure 3B.pdf
- __MACOSX/Figure 3/._Figure 3B.pdf
- Figure 3/Figure 3C.pdf
- __MACOSX/Figure 3/._Figure 3C.pdf
- Figure 3/Figure 3A.pdf
- __MACOSX/Figure 3/._Figure 3A.pdf
