# Supplementary material for: Termination of STING responses is mediated via ESCRT‐dependent degradation
Source: EMBO J. 2023 May 4;42(12):e112712. doi: 10.15252/embj.2022112712 (PMC10267698; doi:10.15252/embj.2022112712)
Supplement: Supplementary file 14 — Source Data for Figure 4 [file EMBJ-42-e112712-s006.zip]

Archive with 41 entries (39 files):
- Figure 4/
- __MACOSX/._Figure 4
- Figure 4/Figure 4F.xlsx
- __MACOSX/Figure 4/._Figure 4F.xlsx
- Figure 4/Figure 4D/
- __MACOSX/Figure 4/._Figure 4D
- Figure 4/.DS_Store
- __MACOSX/Figure 4/._.DS_Store
- Figure 4/Figure 4G.xlsx
- __MACOSX/Figure 4/._Figure 4G.xlsx
- Figure 4/Figure 4C.pdf
- __MACOSX/Figure 4/._Figure 4C.pdf
- Figure 4/Figure 4B.pdf
- __MACOSX/Figure 4/._Figure 4B.pdf
- Figure 4/Figure 4A.pdf
- __MACOSX/Figure 4/._Figure 4A.pdf
- Figure 4/Figure 4J.pdf
- __MACOSX/Figure 4/._Figure 4J.pdf
- Figure 4/Figure 4H.xlsx
- __MACOSX/Figure 4/._Figure 4H.xlsx
- Figure 4/Figure 4E.xlsx
- __MACOSX/Figure 4/._Figure 4E.xlsx
- Figure 4/Figure 4I.xlsx
- __MACOSX/Figure 4/._Figure 4I.xlsx
- Figure 4/Figure 4D/TAK243-DMXAA2h.tif
- __MACOSX/Figure 4/Figure 4D/._TAK243-DMXAA2h.tif
- Figure 4/Figure 4D/.DS_Store
- __MACOSX/Figure 4/Figure 4D/._.DS_Store
- Figure 4/Figure 4D/UT-DMXAA1h.tif
- Figure 4/Figure 4D/TAK243-DMXAA4h.tif
- __MACOSX/Figure 4/Figure 4D/._TAK243-DMXAA4h.tif
- Figure 4/Figure 4D/UT-DMXAA4h.tif
- __MACOSX/Figure 4/Figure 4D/._UT-DMXAA4h.tif
- Figure 4/Figure 4D/UT-UT.tif
- __MACOSX/Figure 4/Figure 4D/._UT-UT.tif
- Figure 4/Figure 4D/UT-DMXAA2h.tif
- __MACOSX/Figure 4/Figure 4D/._UT-DMXAA2h.tif
- Figure 4/Figure 4D/TAK243-DMXAA1h.tif
- __MACOSX/Figure 4/Figure 4D/._TAK243-DMXAA1h.tif
- Figure 4/Figure 4D/TAK243-UT.tif
- __MACOSX/Figure 4/Figure 4D/._TAK243-UT.tif
