# Supplementary material for: Termination of STING responses is mediated via ESCRT‐dependent degradation
Source: EMBO J. 2023 May 4;42(12):e112712. doi: 10.15252/embj.2022112712 (PMC10267698; doi:10.15252/embj.2022112712)
Supplement: Supplementary file 14 — Source Data for Figure 4 [file EMBJ-42-e112712-s006.zip › Figure 4/Figure 4F.xlsx]

## Sheet: Mean intensity
	DMSO			TAK243 2 uM
UT	0.00105007	0.00117483	0.00098448	0.00106086	0.00112075	0.00110523
DMXAA 1h	0.013576	0.00626781	0.00917603	0.0127294	0.00816586	0.00885299
DMXAA 2h	0.00932184	0.00331027	0.00565003	0.0152702	0.00643	0.0090996
DMXAA 4h	0.00202408	0.00151012	0.00130513	0.0139426	0.0045348	0.00862786
