# Supplementary material for: Termination of STING responses is mediated via ESCRT‐dependent degradation
Source: EMBO J. 2023 May 4;42(12):e112712. doi: 10.15252/embj.2022112712 (PMC10267698; doi:10.15252/embj.2022112712)
Supplement: Supplementary file 14 — Source Data for Figure 4 [file EMBJ-42-e112712-s006.zip › Figure 4/Figure 4G.xlsx]

## Sheet: Ifnb1
	Ctrl			TAK243 2 uM
UT	9.97146e-05	2.71756e-05	0.000116438	0.00141862	0.00368635	0.00554693
DMXAA	3.35074	0.616047	1.15371	31.3038	14.0513	24.4872
2'3'-cGAM(PS)2	11.9708	2.76372	6.61721	26.1053	14.2377	17.4159
	Values are displayed as 2^(-∆Ct)
