# Supplementary material for: Termination of STING responses is mediated via ESCRT‐dependent degradation
Source: EMBO J. 2023 May 4;42(12):e112712. doi: 10.15252/embj.2022112712 (PMC10267698; doi:10.15252/embj.2022112712)
Supplement: Supplementary file 14 — Source Data for Figure 4 [file EMBJ-42-e112712-s006.zip › Figure 4/Figure 4H.xlsx]

## Sheet: Isg15
	Ctrl			TAK243 2 uM
UT	0.153934	0.122127	0.0931701	1.50788	1.15879	1.02747
DMXAA	25.9205	21.1317	22.1303	50.8788	40.5642	51.6332
2'3'-cGAM(PS)2	24.6228	16.6772	19.001	38.5539	32.2609	36.3109
	Values are displayed as 2^(-∆Ct)
