# Supplementary material for: Termination of STING responses is mediated via ESCRT‐dependent degradation
Source: EMBO J. 2023 May 4;42(12):e112712. doi: 10.15252/embj.2022112712 (PMC10267698; doi:10.15252/embj.2022112712)
Supplement: Supplementary file 14 — Source Data for Figure 4 [file EMBJ-42-e112712-s006.zip › Figure 4/Figure 4E.xlsx]

## Sheet: Mean radius
	DMSO			TAK243 2 uM
UT	1.51813	1.5292	1.52377	1.54696	1.5449	1.50967
DMXAA 1h	1.79883	1.7913	1.79098	1.73317	1.71337	1.69011
DMXAA 2h	1.84908	1.71356	1.72704	1.72677	1.72362	1.70295
DMXAA 4h	1.58871	1.57269	1.49374	1.73313	1.73028	1.69855
