# Supplementary material for: Termination of STING responses is mediated via ESCRT‐dependent degradation
Source: EMBO J. 2023 May 4;42(12):e112712. doi: 10.15252/embj.2022112712 (PMC10267698; doi:10.15252/embj.2022112712)
Supplement: Supplementary file 14 — Source Data for Figure 4 [file EMBJ-42-e112712-s006.zip › Figure 4/Figure 4I.xlsx]

## Sheet: Il6
	Ctrl			TAK243 2 uM
UT	0.000246213	0.000131811	5.91809e-05	0.00459544	0.00284871	0.00310226
DMXAA	0.19222	0.0914675	0.105363	0.758963	0.368077	0.64446
2'3'-cGAM(PS)2	0.211608	0.082791	0.186376	0.974217	0.512211	0.577325
	Values are displayed as 2^(-∆Ct)
