# Supplementary material for: Termination of STING responses is mediated via ESCRT‐dependent degradation
Source: EMBO J. 2023 May 4;42(12):e112712. doi: 10.15252/embj.2022112712 (PMC10267698; doi:10.15252/embj.2022112712)
Supplement: Supplementary file 15 — Source Data for Figure 5 [file EMBJ-42-e112712-s014.zip]

Archive with 31 entries (28 files):
- Figure 5/
- Figure 5/.DS_Store
- __MACOSX/Figure 5/._.DS_Store
- Figure 5/Figure 5Fx.xlsx
- __MACOSX/Figure 5/._Figure 5Fx.xlsx
- Figure 5/Figure 5A.pdf
- __MACOSX/Figure 5/._Figure 5A.pdf
- Figure 5/Figure 5B.pdf
- __MACOSX/Figure 5/._Figure 5B.pdf
- Figure 5/Figure 5E.xlsx
- __MACOSX/Figure 5/._Figure 5E.xlsx
- Figure 5/Figure 5C/
- __MACOSX/Figure 5/._Figure 5C
- Figure 5/Figure 5D/
- __MACOSX/Figure 5/._Figure 5D
- Figure 5/Figure 5C/.DS_Store
- __MACOSX/Figure 5/Figure 5C/._.DS_Store
- Figure 5/Figure 5C/UT_composite_RGB.tif
- Figure 5/Figure 5C/DMXAA3h_composite-RGB.tif
- Figure 5/Figure 5C/DMXAA3h_composite.tif
- Figure 5/Figure 5C/UT_composite.tif
- Figure 5/Figure 5D/DMXAA3h_Ub.tif
- Figure 5/Figure 5D/DMXAA3h_eGFP-STING:Ub.tif
- Figure 5/Figure 5D/DMXAA3h_composite_RGB.tif
- Figure 5/Figure 5D/.DS_Store
- __MACOSX/Figure 5/Figure 5D/._.DS_Store
- Figure 5/Figure 5D/DMXAA3h_HRS.tif
- Figure 5/Figure 5D/DMXAA3h_eGFP-STING:HRS.tif
- Figure 5/Figure 5D/DMXAA3h_composite.tif
- Figure 5/Figure 5D/DMXAA3h_eGFP-STING.tif
- Figure 5/Figure 5D/DMXAA3h_HRS:Ub.tif
