# Supplementary material for: Termination of STING responses is mediated via ESCRT‐dependent degradation
Source: EMBO J. 2023 May 4;42(12):e112712. doi: 10.15252/embj.2022112712 (PMC10267698; doi:10.15252/embj.2022112712)
Supplement: Supplementary file 15 — Source Data for Figure 5 [file EMBJ-42-e112712-s014.zip › Figure 5/Figure 5Fx.xlsx]

## Sheet: Figure 4F
Distance_(microns)	HRS	Ub	STING		Raw intensities
0	7353	1328	5802
0.03529	7432.52	1262.02	6022.43
0.07058	7155.57	1331.59	6413.06
0.10586	6743.05	1601.84	6943.89
0.14115	6218.88	1958.76	7539.56
0.17644	5706.34	2318.06	7844.29
0.21173	5282.29	2682.44	7808.94
0.24702	4991.52	3014.66	7197.42
0.2823	4848.88	3443.84	6252.09
0.31759	4937.35	3927.58	5311.24
0.35288	5229.25	4468.7	4505.68
0.38817	5800.24	4963.61	4271.17
0.42346	6643.45	5493.64	4661.74
0.45874	7876.54	6135.08	5921.41
0.49403	9581.27	7249.7	7716.56
0.52932	12032.4	9239	9725.65
0.56461	15241.8	12426.9	11698.6
0.5999	19266.3	16640.7	13759.5
0.63518	23879.5	21457.4	16237.5
0.67047	28878.4	26131.4	19046.8
0.70576	34219.8	30326.3	22168.9
0.74105	39515.2	33277.5	25252.2
0.77634	44951.5	35051.7	28238
0.81162	49742.5	35281.8	30980.5
0.84691	54023	34181.8	33213.2
0.8822	56909	32114.6	34788.5
0.91749	58766.2	29236.3	35109.3
0.95278	58809.4	25831.5	33843.6
0.98806	57441	21976.2	31140.9
1.02335	54018.6	18059.9	27538.5
1.05864	49000	14361.1	23788.9
1.09393	42188.4	11333.4	20456.4
1.12922	34662	8875.98	17794.2
1.1645	27131.9	6913.04	15337.9
1.19979	20301.5	5456.33	13044.6
1.23508	14717	4623.55	10826
1.27037	10503.5	4428.77	8932.76
1.30566	7686.63	4678.4	7537.61
1.34094	6046.54	4978.3	6646.71
1.37623	5319.38	4936.71	6151.41
1.41152	5103.81	4589.4	5951.41
1.44681	5148.68	4146.25	6040.29
1.4821	5288.58	3830.41	6240.32
1.51738	5470.84	3750	6313.92
1.55267	5687.51	3887.28	6106.19
1.58796	5947.75	4164.6	5787.63
1.62325	6221.88	4516.25	5572.62
1.65854	6402.01	4945.02	5589.65
1.69382	6388.2	5439.41	5720.44
1.72911	6163.9	5986.94	5834.54
1.7644	5814.66	6529.34	5847.48
1.79969	5556.56	7021.16	5877.55
1.83498	5629.29	7424.19	6107.77
1.87026	6212.21	7747.12	6699
1.90555	7453.29	7944.08	7580.28
1.94084	9310.55	8085.12	8290.45
1.97613	11707.5	8161.75	8417.81
2.01142	14724.7	8328.27	8055.8
2.04671	18120.4	8585.83	7595.56
2.08199	21908.2	8832.39	7503.38
2.11728	25547.5	8854.69	8053.08
2.15257	28902.7	8597.51	8858.85
2.18786	31295.6	8217.05	9545.83
2.22315	32839.3	8067.11	9945.49
2.25843	33056.2	8260.47	10080.1
2.29372	32178.1	8816.11	9993.24
2.32901	29942.3	9522.51	9579.81
2.3643	26862	10351.2	8969.85
2.39959	23137	11418.7	8447.77
2.43487	19398.9	13255.8	8565.39
2.47016	16255.4	16584.9	10210.8
2.50545	13937.4	21425.4	13218.3
2.54074	12636.3	27456.9	18160.4
2.57603	12088.7	33888.8	23691.7
2.61131	12083.5	39608.2	29598.5
2.6466	12289	44488.6	34486.4
2.68189	12568.2	47949.2	38144.1
2.71718	12929.4	50680.6	41293.3
2.75247	13524.2	52248.2	43816.7
2.78775	14398.7	52942.2	46682
2.82304	15278.3	51932.9	48819.6
2.85833	16133.7	50024.5	50872.8
2.89362	16280.5	47119.4	52089.1
2.92891	16037	44578	53000
2.96419	14959.4	42924.8	53754.7
2.99948	13738.4	42485.5	54777.1
3.03477	12483.5	42322.5	55119.3
3.07006	11453.8	42265.1	54786.4
3.10535	10709.7	41030.5	52570.8
3.14063	10119.9	38968	49568.7
3.17592	9515.19	35779	45624.2
3.21121	8741.09	32005.7	41528.7
3.2465	7762.61	27925.3	36618
3.28179	6756.05	23660.4	31136.9
3.31707	5994.01	19483.4	25064
3.35236	5592.89	15524.3	19468.3
3.38765	5625.67	12110.1	14865.3
3.42294	5958.24	9474.26	11507.6
3.45823	6347.25	7731.51	9287.14
3.49351	6615.04	6910.84	7695.77
3.5288	6567.56	6585.11	6872.56
3.56409	6328.62	6511.03	6554.85
3.59938	5938.99	6484.99	6601.44
3.63467	5547.01	6442.44	6537.02
3.66995	5259.64	6330.26	6066.79
3.70524	5046.73	6142	5367.85
3.74053	4968.04	5933.2	4818.54
3.77582	4912.72	5887.26	4659.43
3.81111	5018.23	6131.99	4980.53
3.84639	5325.35	6645.4	5551.98
3.88168	5955.88	7331.41	6257.57
3.91697	6966.64	8113.42	7028.61
3.95226	8387.81	9100.92	7768.09
3.98755	10276.3	10468.5	8719.81
4.02283	12806.9	12664.7	9927.53
4.05812	16122	16036	11843.2
4.09341	20327.3	20912.8	15013.4
4.1287	25423.8	27428	19797.6
4.16399	31135.8	35241.6	25677.3
4.19927	37121.9	43587.5	31567
4.23456	42859.4	51297.3	36433.2
4.26985	47910.9	57322.9	40044.3
4.30514	51907.9	61136.8	42993.6
4.34043	54943.3	63271.9	45677.9
4.37571	57131.3	64273.2	47704.5
4.411	58643.5	64590.3	48782.7
4.44629	59593.6	64562.8	48835.2
4.48158	59944.4	64423	48172.2
4.51687	59594.2	64340.7	47165.1
4.55215	58147	64355.8	46342.5
4.58744	55657.2	64395.8	46233.2
4.62273	52175.3	64410.6	46952.5
4.65802	48087.6	64428.1	47800
4.69331	43665.7	64509.2	47846.7
4.72859	39249.2	64664.4	46518.4
4.76388	34960.2	64848.2	43614.9
4.79917	30780.9	64886.5	40067.6
4.83446	26644.1	64458.8	36671.2
4.86975	22711.3	63102.8	33939
4.90503	19080.2	60194.8	31914.9
4.94032	15987.6	55505.5	30300.7
4.97561	13516.5	49075.9	29088.4
5.0109	11705.8	41685.4	27995.9
5.04619	10476	34452.3	27045.3
5.08147	9680.9	28281.4	25873.7
5.11676	9100.82	23960.7	24234.1
5.15205	8610.26	21065	22156.6
5.18734	8028.91	19208.5	19826.9
5.22263	7410.34	17879	17656.6
5.25791	6698.68	16509.7	16076.9
5.2932	6002.86	15235.7	15485.7
5.32849	5346.32	13831	15605.9
5.36378	4779.64	12742.2	15530.5
5.39907	4350.1	11902.3	14277.5
5.43435	4087.77	11382.2	12257
5.46964	3969.37	10795.7	9792.12
5.50493	3990.09	9980.93	7913.27
5.54022	4063.06	8665.9	6794.78
5.57551	4135.25	7170.28	6358.39
5.61079	4103.97	5832.73	6239.67
5.64608	3892.6	4944.24	6143.62
5.68137	3536.9	4401.88	5872.59
5.71666	3046.42	3933.02	5390.87
5.75195	2504.14	3383.13	4668.77
5.78723	1963.51	2782.65	3995.95
5.82252	1502.92	2292.04	3546.91
5.85781	1145	1919	3394
