# Supplementary material for: Termination of STING responses is mediated via ESCRT‐dependent degradation
Source: EMBO J. 2023 May 4;42(12):e112712. doi: 10.15252/embj.2022112712 (PMC10267698; doi:10.15252/embj.2022112712)
Supplement: Supplementary file 15 — Source Data for Figure 5 [file EMBJ-42-e112712-s014.zip › Figure 5/Figure 5E.xlsx]

## Sheet: Figure 4E
Distance_(microns)	HRS	Ub	STING		Raw intensity values
0	4237	2547	9527
0.03529	4458.88	2852.06	11225.8
0.07058	4846.95	3075.07	12374.6
0.10586	5301.26	3200.19	12834.6
0.14115	5709.07	3251.09	12760.4
0.17644	6089.86	3383.89	12315.4
0.21173	6367.37	3659.09	11586.5
0.24702	6611.49	4180.85	10733.4
0.2823	6916.04	4982.1	10095.7
0.31759	7307.1	6110.43	10133
0.35288	7917.19	7526.86	10934.1
0.38817	8791.66	9286.89	12281.1
0.42346	10015.3	11441.5	13737.2
0.45874	11728.9	13913.8	15122.7
0.49403	14045.7	16682.9	16609.1
0.52932	17064.8	19439.6	18305.1
0.56461	20684.8	22011.1	20173.1
0.5999	24449.1	24361.6	22588
0.63518	28417.9	26645.4	25417.8
0.67047	32193.1	28875.3	28877.6
0.70576	35530.1	31069.4	32752.3
0.74105	38576.7	33244.3	36735.8
0.77634	40464.7	34974.9	40065
0.81162	41451.5	36401.9	42613.1
0.84691	41502.6	37527.7	44058.6
0.8822	40281.3	38135.7	43895.7
0.91749	38463.3	38611.7	42728
0.95278	35957.9	38790.6	40638.3
0.98806	32795.8	38278.8	38115.1
1.02335	29213.4	36683	35537.3
1.05864	25512.2	33674.4	33203.5
1.09393	22019.9	29550.2	30880.3
1.12922	19119.6	24965	28286.5
1.1645	16971.8	20616.8	25210
1.19979	15273.3	17203.1	21823.4
1.23508	13899.6	14728.3	18329.8
1.27037	12535.2	13037	15398.9
1.30566	11101.5	12086.8	13590.8
1.34094	9749.58	11899	12667.9
1.37623	8685.85	13005.9	12773.2
1.41152	8153.55	15880.6	13721.4
1.44681	8285	20669.5	15928.5
1.4821	9139.78	27240	20527.2
1.51738	10480.7	34587.3	27186.3
1.55267	12241.7	41941.5	34593
1.58796	14462.9	48740.5	41165.6
1.62325	17076.5	54189.2	45805.3
1.65854	20275.9	58560.4	48543.1
1.69382	23908.2	61673.1	49604.1
1.72911	27670.8	63604	49503.6
1.7644	31335.8	64691.5	48910.1
1.79969	34339.9	64955.4	48199.4
1.83498	36524.5	64822.5	47682.3
1.87026	37739	64412.2	47265.2
1.90555	37465.2	63428.8	46728.7
1.94084	36023.6	61894.2	45778.9
1.97613	33301.1	59261.3	44433.1
2.01142	29575.5	55229.9	42955.4
2.04671	25343	49912	41605.3
2.08199	20938.3	43136.3	40115.3
2.11728	16762.6	35689.6	38276.6
2.15257	13109.9	28306	35888
2.18786	10348.7	21963.9	32974
2.22315	8338.96	16801.4	29951.6
2.25843	7089.27	13228.3	26813.6
2.29372	6429.92	10897.3	23410.5
2.32901	6135.57	9016.1	19945.9
2.3643	6072.57	7774.89	16935.7
2.39959	6088.68	6498.56	14874.2
2.43487	6042.5	5241.61	13712.2
2.47016	5861.06	4309.98	12652.8
2.50545	5566.64	3448.68	11220.1
2.54074	5249.35	2819.18	9440.49
2.57603	5041.34	2336.02	7530.17
2.61131	4969.68	1934.77	5747.26
2.6466	4970.85	1705.45	4533.15
2.68189	4913.2	1553.08	3889.55
2.71718	4739.07	1423.81	3799.68
2.75247	4506.14	1234.13	3966.75
2.78775	4337.52	970.586	4083.84
2.82304	4339.06	697.585	4147.47
2.85833	4469.71	535.793	4333.57
2.89362	4608	553	4820
