# Supplementary material for: Termination of STING responses is mediated via ESCRT‐dependent degradation
Source: EMBO J. 2023 May 4;42(12):e112712. doi: 10.15252/embj.2022112712 (PMC10267698; doi:10.15252/embj.2022112712)
Supplement: Supplementary file 16 — Source Data for Figure 6 [file EMBJ-42-e112712-s002.zip]

Archive with 13 entries (12 files):
- Figure 6/
- Figure 6/Figure 6F.xlsx
- __MACOSX/Figure 6/._Figure 6F.xlsx
- Figure 6/Figure 6A.pdf
- __MACOSX/Figure 6/._Figure 6A.pdf
- Figure 6/Figure 6B.xlsx
- __MACOSX/Figure 6/._Figure 6B.xlsx
- Figure 6/Figure 6C.xlsx
- __MACOSX/Figure 6/._Figure 6C.xlsx
- Figure 6/Figure 6D.xlsx
- __MACOSX/Figure 6/._Figure 6D.xlsx
- Figure 6/Figure 6E.xlsx
- __MACOSX/Figure 6/._Figure 6E.xlsx
