# Supplementary material for: Termination of STING responses is mediated via ESCRT‐dependent degradation
Source: EMBO J. 2023 May 4;42(12):e112712. doi: 10.15252/embj.2022112712 (PMC10267698; doi:10.15252/embj.2022112712)
Supplement: Supplementary file 16 — Source Data for Figure 6 [file EMBJ-42-e112712-s002.zip › Figure 6/Figure 6F.xlsx]

## Sheet: Irf7
	dCas9			HRS sg1			HRS sg2			HRS sg3
-	0.0100143	0.0293727	0.0234487	0.0155992	0.0340659	0.0315546	0.0529869	0.110369	0.106878	0.0332196	0.126628	0.0798078
H151 1ug/ml	0.00455082	0.0179533	0.00648731	0.00585313	0.0132803	0.0102748	0.00924695	0.0208434	0.0230788	0.00683254	0.0336301	0.0192295
H151 100ng/ml	0.00604854	0.0192653	0.0109889	0.00838412	0.0199266	0.017336	0.0148512	0.0519331	0.0566842	0.0104842	0.0497416	0.0417148
	Values are displayed as 2^(-∆Ct)
