# Supplementary material for: Termination of STING responses is mediated via ESCRT‐dependent degradation
Source: EMBO J. 2023 May 4;42(12):e112712. doi: 10.15252/embj.2022112712 (PMC10267698; doi:10.15252/embj.2022112712)
Supplement: Supplementary file 16 — Source Data for Figure 6 [file EMBJ-42-e112712-s002.zip › Figure 6/Figure 6B.xlsx]

## Sheet: IFNb
	dCas9			HRS sg1			HRS sg2			HRS sg3
UT	n.d.	n.d.	n.d.	n.d.	n.d.	n.d.	n.d.	n.d.	n.d.	n.d.	n.d.	n.d.
DMXAA (20ug/mL)	22.9101	108.066	101.231	53.4329	102.373	114.876	50.6343	178.998	222.571	128.55	167.061	129.698
2'3'-cGAM(PS)2 (5ug/mL)	197.727	114.876	149.647	90.8628	136.635	114.876	304.27	207.161	290.771	133.155	170.964	218.996
	Data shown as U/mL. n.d. not detected
