# Supplementary material for: Termination of STING responses is mediated via ESCRT‐dependent degradation
Source: EMBO J. 2023 May 4;42(12):e112712. doi: 10.15252/embj.2022112712 (PMC10267698; doi:10.15252/embj.2022112712)
Supplement: Supplementary file 16 — Source Data for Figure 6 [file EMBJ-42-e112712-s002.zip › Figure 6/Figure 6C.xlsx]

## Sheet: IL6
	dCas9			HRS sg1			HRS sg2			HRS sg3
UT	4.59705	6.59282	n.d.	8.64897	3.94842	n.d.	7.27221	10.0471	n.d.	10.0471	5.25457	1.47355
DMXAA (20ug/mL)	84.2228	96.4326	94.6783	71.3362	82.4924	92.053	142.157	216.023	219.845	139.419	167.033	193.247
2'3'-cGAM(PS)2 (5ug/mL)	54.5158	44.6568	31.0597	38.1985	38.1985	27.1597	57.8433	77.3233	63.7118	68.7853	79.0426	57.8433
	Data shown as pg/mL. n.n. not detected
