# Supplementary material for: Termination of STING responses is mediated via ESCRT‐dependent degradation
Source: EMBO J. 2023 May 4;42(12):e112712. doi: 10.15252/embj.2022112712 (PMC10267698; doi:10.15252/embj.2022112712)
Supplement: Supplementary file 16 — Source Data for Figure 6 [file EMBJ-42-e112712-s002.zip › Figure 6/Figure 6D.xlsx]

## Sheet: Ifnb1
	dCas9			HRS sg1			HRS sg2			HRS sg3
-	8.79496e-05	0.000117945	6.79213e-05	0.000195422	0.000174712	7.25942e-05	0.000309526	0.000150043	0.000123947	0.000263471	0.000195022	0.000136764
H151 1ug/ml	4.44813e-05	6.93641e-05	4.32427e-05	6.88839e-05	4.6386e-05	9.09736e-05	5.61919e-05	0.000119426	3.62731e-05	5.51291e-05	3.11871e-05	4.68816e-05
H151 100ng/ml	6.64741e-05	3.17871e-05	6.94698e-05	7.00148e-05	0.000115931	9.74776e-05	0.000109519	5.95693e-05	9.20678e-05	0.000155286	6.24632e-05	9.29052e-05
	Values are displayed as 2^(-∆Ct)
