# Supplementary material for: Termination of STING responses is mediated via ESCRT‐dependent degradation
Source: EMBO J. 2023 May 4;42(12):e112712. doi: 10.15252/embj.2022112712 (PMC10267698; doi:10.15252/embj.2022112712)
Supplement: Supplementary file 16 — Source Data for Figure 6 [file EMBJ-42-e112712-s002.zip › Figure 6/Figure 6E.xlsx]

## Sheet: Isg15
	dCas9			HRS sg1			HRS sg2			HRS sg3
-	0.0176512	0.0109127	0.0117194	0.0314907	0.0148026	0.0143566	0.083224	0.0458923	0.049757	0.0660484	0.0472893	0.0428556
H151 1ug/ml	0.00595791	0.00678249	0.00489787	0.00980226	0.00734986	0.00657187	0.0128213	0.00930872	0.0100198	0.0100881	0.0113582	0.00952926
H151 100ng/ml	0.00959359	0.00818735	0.00709516	0.0146851	0.00877939	0.00902317	0.0269278	0.018096	0.0220172	0.0185846	0.0167796	0.0174867
	Values are displayed as 2^(-∆Ct)
