# Supplementary material for: Termination of STING responses is mediated via ESCRT‐dependent degradation
Source: EMBO J. 2023 May 4;42(12):e112712. doi: 10.15252/embj.2022112712 (PMC10267698; doi:10.15252/embj.2022112712)
Supplement: Supplementary file 17 — Source Data for Figure 7 [file EMBJ-42-e112712-s017.zip]

Archive with 9 entries (8 files):
- Figure 7/
- Figure 7/Figure 7D.xlsx
- __MACOSX/Figure 7/._Figure 7D.xlsx
- Figure 7/Figure 7A.pdf
- __MACOSX/Figure 7/._Figure 7A.pdf
- Figure 7/Figure 7B.pdf
- __MACOSX/Figure 7/._Figure 7B.pdf
- Figure 7/Figure 7C.xlsx
- __MACOSX/Figure 7/._Figure 7C.xlsx
