# Supplementary material for: Termination of STING responses is mediated via ESCRT‐dependent degradation
Source: EMBO J. 2023 May 4;42(12):e112712. doi: 10.15252/embj.2022112712 (PMC10267698; doi:10.15252/embj.2022112712)
Supplement: Supplementary file 17 — Source Data for Figure 7 [file EMBJ-42-e112712-s017.zip › Figure 7/Figure 7D.xlsx]

## Sheet: IL6
	VPS4 WT			VPS4 WT + Dox			VPS4 E228Q			VPS4 E228Q + Dox
UT	n.d.	n.d.	n.d.	n.d.	n.d.	n.d.	n.d.	n.d.	1.3114	n.d.	n.d.	2.0484
DMXAA 25 ug/mL	62.9538	17.2706	79.231	69.9377	44.9472	125.43	50.3857	33.2576	75.302	120.401	174.89	304.56
	Data shown as pg/mL. n.d. not detected
