# Supplementary material for: Termination of STING responses is mediated via ESCRT‐dependent degradation
Source: EMBO J. 2023 May 4;42(12):e112712. doi: 10.15252/embj.2022112712 (PMC10267698; doi:10.15252/embj.2022112712)
Supplement: Supplementary file 17 — Source Data for Figure 7 [file EMBJ-42-e112712-s017.zip › Figure 7/Figure 7C.xlsx]

## Sheet: IFNb
	VPS4 WT			VPS4 WT + Dox			VPS4 E228Q			VPS4 E228Q + Dox
UT	n.d.	n.d.	n.d.	n.d.	n.d.	n.d.	n.d.	n.d.	n.d.	n.d.	n.d.	n.d.
DMXAA 25 ug/mL DMXAA	372.98	191.04	213.82	353.33	214.09	208.22	208.07	156.84	155.39	814.13	344.88	340.14
	Data shown as U/mL. n.d. not detected
